# Supplementary material for: Rapid HIV Testing Is Highly Acceptable and Preferred among High-Risk Gay And Bisexual Men after Implementation in Sydney Sexual Health Clinics
Source: PLoS One. 2015 Apr 21;10(4):e0123814. doi: 10.1371/journal.pone.0123814 (PMC4405382; doi:10.1371/journal.pone.0123814)
Supplement: S1 Dataset — (XLS) [file pone.0123814.s001.xls]

## Sheet: Sheet1
age	enrolled	enrolment	not_enrolled	reason_not_enrolled	declined	reason_declined	exclude_all	reason_exclude_all	exclude_part2	reason_exclude_part2	identity	ever_test	last_test	RMPstatus	test_frequency	concern	testmore	prefer_RHTsite	fearHIVpos	recenttest	nothingrisky	wheretogo	findthetime	apptdifficult	coststoomuch	medicarecard	dislikediscussion	dislikeblood	dislikeneedles	stressfulwait	annoyingreturn	sexCMPnow	sexRMPnow	relationship_RMP	number_partners	condomAIC	condomAIR	duration	stress_anxiety	comfort_fingerprick	satisfied_pretest	satisfied_result	satisfied_overall	RHTnext_time	recommend_RHT	pay_forRHT	gay	age30plus	agegroup
30	no	not enrolled	yes		no		yes	not enrolled	yes	not enrolled
36	no	not enrolled	yes		no		yes	not enrolled	yes	not enrolled
36	no	not enrolled	yes		no		yes	not enrolled	yes	not enrolled
37	no	not enrolled	yes		no		yes	not enrolled	yes	not enrolled
20	no	not enrolled	yes	specimen collection issue	no		yes	not enrolled	yes	not enrolled
31	no	not enrolled	yes		no		yes	not enrolled	yes	not enrolled
67	no	not enrolled	yes	not offered by clinician	no		yes	not enrolled	yes	not enrolled
33	no	not enrolled	yes	clinician time constraints	no		yes	not enrolled	yes	not enrolled
26	no	not enrolled	yes		no		yes	not enrolled	yes	not enrolled
22	no	not enrolled	yes	not offered by clinician	no		yes	not enrolled	yes	not enrolled
32	no	not enrolled	yes	clinician time constraints	no		yes	not enrolled	yes	not enrolled
21	no	not enrolled	yes		no		yes	not enrolled	yes	not enrolled
21	no	not enrolled	yes	clinician time constraints	no		yes	not enrolled	yes	not enrolled
46	no	not enrolled	yes	specimen collection issue	no		yes	not enrolled	yes	not enrolled
58	no	not enrolled	yes	specimen collection issue	no		yes	not enrolled	yes	not enrolled
47	no	not enrolled	yes	client too anxious	no		yes	not enrolled	yes	not enrolled
38	no	not enrolled	yes	client too anxious	no		yes	not enrolled	yes	not enrolled
30	no	not enrolled	yes	specimen collection issue	no		yes	not enrolled	yes	not enrolled
26	no	not enrolled	yes	specimen collection issue	no		yes	not enrolled	yes	not enrolled
29	no	not enrolled	yes		no		yes	not enrolled	yes	not enrolled
25	no	not enrolled	yes		no		yes	not enrolled	yes	not enrolled
30	no	not enrolled	yes		no		yes	not enrolled	yes	not enrolled
29	no	not enrolled	yes		no		yes	not enrolled	yes	not enrolled
31	no	not enrolled	yes		no		yes	not enrolled	yes	not enrolled
37	no	not enrolled	yes		no		yes	not enrolled	yes	not enrolled
32	no	not enrolled	yes		no		yes	not enrolled	yes	not enrolled
46	no	not enrolled	yes		no		yes	not enrolled	yes	not enrolled
48	no	not enrolled	yes		no		yes	not enrolled	yes	not enrolled
32	no	not enrolled	yes	specimen collection issue	no		yes	not enrolled	yes	not enrolled
34	no	not enrolled	yes	clinician time constraints	no		yes	not enrolled	yes	not enrolled
51	no	not enrolled	yes	clinician time constraints	no		yes	not enrolled	yes	not enrolled
24	no	not enrolled	yes		no		yes	not enrolled	yes	not enrolled
35	no	not enrolled	yes		no		yes	not enrolled	yes	not enrolled
45	no	not enrolled	yes		no		yes	not enrolled	yes	not enrolled
33	no	not enrolled	yes		no		yes	not enrolled	yes	not enrolled
22	no	not enrolled	yes	not offered by clinician	no		yes	not enrolled	yes	not enrolled
39	no	not enrolled	yes	clinician time constraints	no		yes	not enrolled	yes	not enrolled
27	no	not enrolled	yes	clinician time constraints	no		yes	not enrolled	yes	not enrolled
20	no	not enrolled	yes	clinician time constraints	no		yes	not enrolled	yes	not enrolled
34	no	not enrolled	yes	clinician time constraints	no		yes	not enrolled	yes	not enrolled
50	no	not enrolled	yes	clinician time constraints	no		yes	not enrolled	yes	not enrolled
41	no	not enrolled	yes		no		yes	not enrolled	yes	not enrolled
25	no	not enrolled	yes	clinician time constraints	no		yes	not enrolled	yes	not enrolled
24	no	not enrolled	yes		no		yes	not enrolled	yes	not enrolled
25	no	not enrolled	yes		no		yes	not enrolled	yes	not enrolled
29	no	not enrolled	yes	clinician time constraints	no		yes	not enrolled	yes	not enrolled
46	no	not enrolled	yes		no		yes	not enrolled	yes	not enrolled
50	no	not enrolled	yes	clinician time constraints	no		yes	not enrolled	yes	not enrolled
23	no	not enrolled	yes	clinician time constraints	no		yes	not enrolled	yes	not enrolled
31	no	not enrolled	yes		no		yes	not enrolled	yes	not enrolled
31	no	not enrolled	yes		no		yes	not enrolled	yes	not enrolled
29	no	not enrolled	yes		no		yes	not enrolled	yes	not enrolled
22	no	not enrolled	yes		no		yes	not enrolled	yes	not enrolled
26	no	not enrolled	yes		no		yes	not enrolled	yes	not enrolled
28	no	not enrolled	yes		no		yes	not enrolled	yes	not enrolled
41	no	not enrolled	yes	clinician time constraints	no		yes	not enrolled	yes	not enrolled
44	no	not enrolled	yes		no		yes	not enrolled	yes	not enrolled
30	no	not enrolled	yes		no		yes	not enrolled	yes	not enrolled
26	no	not enrolled	yes		no		yes	not enrolled	yes	not enrolled
35	no	not enrolled	yes		no		yes	not enrolled	yes	not enrolled
28	no	not enrolled	yes	clinician time constraints	no		yes	not enrolled	yes	not enrolled
24	no	not enrolled	yes		no		yes	not enrolled	yes	not enrolled
33	no	not enrolled	yes		no		yes	not enrolled	yes	not enrolled
27	no	not enrolled	yes		no		yes	not enrolled	yes	not enrolled
20	no	not enrolled	yes		no		yes	not enrolled	yes	not enrolled
20	no	not enrolled	yes		no		yes	not enrolled	yes	not enrolled
23	no	not enrolled	yes	clinician time constraints	no		yes	not enrolled	yes	not enrolled
33	no	not enrolled	yes		no		yes	not enrolled	yes	not enrolled
33	no	not enrolled	yes		no		yes	not enrolled	yes	not enrolled
37	no	not enrolled	yes		no		yes	not enrolled	yes	not enrolled
22	no	not enrolled	yes		no		yes	not enrolled	yes	not enrolled
25	no	not enrolled	yes		no		yes	not enrolled	yes	not enrolled
24	no	not enrolled	yes		no		yes	not enrolled	yes	not enrolled
41	no	not enrolled	yes		no		yes	not enrolled	yes	not enrolled
19	no	not enrolled	yes	clinician time constraints	no		yes	not enrolled	yes	not enrolled
	no	declined	no		yes	not interested	yes	declined	yes	declined
	no	declined	no		yes	didn't want fingerprick	yes	declined	yes	declined
	no	declined	no		yes	didn't want fingerprick	yes	declined	yes	declined
	no	declined	no		yes		yes	declined	yes	declined
	no	declined	no		yes	didn't want fingerprick	yes	declined	yes	declined
24	no	declined	no		yes		yes	declined	yes	declined
25	no	declined	no		yes	not interested	yes	declined	yes	declined
40	no	declined	no		yes	client time constraints	yes	declined	yes	declined
63	no	declined	no		yes		yes	declined	yes	declined
75	no	declined	no		yes		yes	declined	yes	declined
26	no	declined	no		yes		yes	declined	yes	declined
34	no	declined	no		yes		yes	declined	yes	declined
24	no	declined	no		yes		yes	declined	yes	declined
26	no	declined	no		yes		yes	declined	yes	declined
55	no	declined	no		yes		yes	declined	yes	declined
24	no	declined	no		yes		yes	declined	yes	declined
35	no	declined	no		yes		yes	declined	yes	declined
40	no	declined	no		yes		yes	declined	yes	declined
34	no	declined	no		yes		yes	declined	yes	declined
23	no	declined	no		yes	client too anxious	yes	declined	yes	declined
20	no	declined	no		yes		yes	declined	yes	declined
55	no	declined	no		yes		yes	declined	yes	declined
34	no	declined	no		yes		yes	declined	yes	declined
	no	declined	no		yes		yes	declined	yes	declined
28	no	declined	no		yes	reliability concern	yes	declined	yes	declined
32	no	declined	no		yes		yes	declined	yes	declined
33	no	declined	no		yes	reliability concern	yes	declined	yes	declined
54	no	declined	no		yes	client time constraints	yes	declined	yes	declined
61	no	declined	no		yes	sexual health priority	yes	declined	yes	declined
27	no	declined	no		yes	sexual health priority	yes	declined	yes	declined
40	no	declined	no		yes	client time constraints	yes	declined	yes	declined
22	no	declined	no		yes	sexual health priority	yes	declined	yes	declined
28	no	declined	no		yes	sexual health priority	yes	declined	yes	declined
28	no	declined	no		yes	sexual health priority	yes	declined	yes	declined
35	no	declined	no		yes	reliability concern	yes	declined	yes	declined
24	no	declined	no		yes	client time constraints	yes	declined	yes	declined
36	no	declined	no		yes	client time constraints	yes	declined	yes	declined
29	no	declined	no		yes	client time constraints	yes	declined	yes	declined
29	no	declined	no		yes	client time constraints	yes	declined	yes	declined
22	no	declined	no		yes	didn't want fingerprick	yes	declined	yes	declined
21	no	declined	no		yes	client time constraints	yes	declined	yes	declined
27	no	declined	no		yes	client time constraints	yes	declined	yes	declined
36	no	declined	no		yes	reliability concern	yes	declined	yes	declined
26	no	declined	no		yes	client time constraints	yes	declined	yes	declined
29	no	declined	no		yes	reliability concern	yes	declined	yes	declined
36	no	declined	no		yes	client time constraints	yes	declined	yes	declined
27	no	declined	no		yes	sexual health priority	yes	declined	yes	declined
20	no	declined	no		yes	not interested	yes	declined	yes	declined
45	no	declined	no		yes	client too anxious	yes	declined	yes	declined
29	no	declined	no		yes	sexual health priority	yes	declined	yes	declined
28	no	declined	no		yes	reliability concern	yes	declined	yes	declined
26	no	declined	no		yes		yes	declined	yes	declined
49	no	declined	no		yes	client too anxious	yes	declined	yes	declined
28	no	declined	no		yes		yes	declined	yes	declined
47	no	declined	no		yes	sexual health priority	yes	declined	yes	declined
27	no	declined	no		yes	client time constraints	yes	declined	yes	declined
49	no	declined	no		yes	reliability concern	yes	declined	yes	declined
48	no	declined	no		yes	sexual health priority	yes	declined	yes	declined
39	no	declined	no		yes		yes	declined	yes	declined
29	no	declined	no		yes	client time constraints	yes	declined	yes	declined
45	no	declined	no		yes	client time constraints	yes	declined	yes	declined
28	no	declined	no		yes	client time constraints	yes	declined	yes	declined
26	no	declined	no		yes	sexual health priority	yes	declined	yes	declined
44	no	declined	no		yes	client too anxious	yes	declined	yes	declined
31	no	declined	no		yes		yes	declined	yes	declined
26	no	declined	no		yes	client time constraints	yes	declined	yes	declined
23	no	declined	no		yes	client too anxious	yes	declined	yes	declined
35	no	declined	no		yes	client time constraints	yes	declined	yes	declined
40	no	declined	no		yes		yes	declined	yes	declined
29	no	declined	no		yes	client too anxious	yes	declined	yes	declined
26	no	declined	no		yes	didn't want fingerprick	yes	declined	yes	declined
32	no	declined	no		yes	not interested	yes	declined	yes	declined
33	no	declined	no		yes	client time constraints	yes	declined	yes	declined
27	no	declined	no		yes	sexual health priority	yes	declined	yes	declined
46	no	declined	no		yes	sexual health priority	yes	declined	yes	declined
33	no	declined	no		yes	client time constraints	yes	declined	yes	declined
28	no	declined	no		yes	sexual health priority	yes	declined	yes	declined
40	no	declined	no		yes	client time constraints	yes	declined	yes	declined
44	no	declined	no		yes		yes	declined	yes	declined
26	no	declined	no		yes	client too anxious	yes	declined	yes	declined
26	no	declined	no		yes		yes	declined	yes	declined
48	no	declined	no		yes		yes	declined	yes	declined
35	no	declined	no		yes		yes	declined	yes	declined
43	no	declined	no		yes		yes	declined	yes	declined
30	no	declined	no		yes		yes	declined	yes	declined
22	no	declined	no		yes		yes	declined	yes	declined
26	no	declined	no		yes		yes	declined	yes	declined
22	no	declined	no		yes		yes	declined	yes	declined
33	no	declined	no		yes		yes	declined	yes	declined
26	no	declined	no		yes		yes	declined	yes	declined
24	no	declined	no		yes		yes	declined	yes	declined
51	no	declined	no		yes		yes	declined	yes	declined
36	no	declined	no		yes		yes	declined	yes	declined
39	no	declined	no		yes	client time constraints	yes	declined	yes	declined
42	no	declined	no		yes		yes	declined	yes	declined
26	no	declined	no		yes		yes	declined	yes	declined
23	no	declined	no		yes	client time constraints	yes	declined	yes	declined
23	no	declined	no		yes		yes	declined	yes	declined
39	no	declined	no		yes	client time constraints	yes	declined	yes	declined
54	no	declined	no		yes	not interested	yes	declined	yes	declined
51	no	declined	no		yes	client time constraints	yes	declined	yes	declined
29	no	declined	no		yes	client time constraints	yes	declined	yes	declined
31	no	declined	no		yes	client time constraints	yes	declined	yes	declined
24	no	declined	no		yes	client time constraints	yes	declined	yes	declined
37	no	declined	no		yes	reliability concern	yes	declined	yes	declined
31	no	declined	no		yes		yes	declined	yes	declined
25	no	declined	no		yes	not interested	yes	declined	yes	declined
50	no	declined	no		yes	client time constraints	yes	declined	yes	declined
20	no	declined	no		yes	client time constraints	yes	declined	yes	declined
70	no	declined	no		yes		yes	declined	yes	declined
38	no	declined	no		yes	client time constraints	yes	declined	yes	declined
33	no	declined	no		yes	client time constraints	yes	declined	yes	declined
36	no	declined	no		yes	client time constraints	yes	declined	yes	declined
26	no	declined	no		yes	client time constraints	yes	declined	yes	declined
45	no	declined	no		yes		yes	declined	yes	declined
45	no	declined	no		yes		yes	declined	yes	declined
36	no	declined	no		yes		yes	declined	yes	declined
31	no	declined	no		yes	client time constraints	yes	declined	yes	declined
33	no	declined	no		yes		yes	declined	yes	declined
44	no	declined	no		yes	client time constraints	yes	declined	yes	declined
30	no	declined	no		yes		yes	declined	yes	declined
27	no	declined	no		yes		yes	declined	yes	declined
45	no	declined	no		yes	client time constraints	yes	declined	yes	declined
40	no	declined	no		yes	client time constraints	yes	declined	yes	declined
64	no	declined	no		yes	client time constraints	yes	declined	yes	declined
35	no	declined	no		yes	client time constraints	yes	declined	yes	declined
32	no	declined	no		yes	client time constraints	yes	declined	yes	declined
32	no	declined	no		yes		yes	declined	yes	declined
30	no	declined	no		yes	not interested	yes	declined	yes	declined
30	no	declined	no		yes	client time constraints	yes	declined	yes	declined
24	no	declined	no		yes	not interested	yes	declined	yes	declined
41	no	declined	no		yes	client time constraints	yes	declined	yes	declined
32	no	declined	no		yes		yes	declined	yes	declined
31	no	declined	no		yes		yes	declined	yes	declined
46	no	declined	no		yes		yes	declined	yes	declined
27	no	declined	no		yes	client time constraints	yes	declined	yes	declined
28	no	declined	no		yes	client time constraints	yes	declined	yes	declined
24	no	declined	no		yes		yes	declined	yes	declined
33	no	declined	no		yes	client time constraints	yes	declined	yes	declined
35	no	declined	no		yes	not interested	yes	declined	yes	declined
29	no	declined	no		yes	reliability concern	yes	declined	yes	declined
53	no	declined	no		yes	reliability concern	yes	declined	yes	declined
34	no	declined	no		yes	client too anxious	yes	declined	yes	declined
54	no	declined	no		yes		yes	declined	yes	declined
33	no	declined	no		yes		yes	declined	yes	declined
30	no	declined	no		yes		yes	declined	yes	declined
24	no	declined	no		yes	client time constraints	yes	declined	yes	declined
29	no	declined	no		yes	client too anxious	yes	declined	yes	declined
44	no	declined	no		yes	client time constraints	yes	declined	yes	declined
48	no	declined	no		yes	client time constraints	yes	declined	yes	declined
26	no	declined	no		yes	client time constraints	yes	declined	yes	declined
32	no	declined	no		yes	client too anxious	yes	declined	yes	declined
35	no	declined	no		yes	client too anxious	yes	declined	yes	declined
40	no	declined	no		yes	client time constraints	yes	declined	yes	declined
20	no	declined	no		yes		yes	declined	yes	declined
28	no	declined	no		yes		yes	declined	yes	declined
51	no	declined	no		yes		yes	declined	yes	declined
47	no	declined	no		yes		yes	declined	yes	declined
37	no	declined	no		yes		yes	declined	yes	declined
24	no	declined	no		yes	client time constraints	yes	declined	yes	declined
22	no	declined	no		yes	client time constraints	yes	declined	yes	declined
27	yes	enrolled	no		no		no		no		gay	yes	1-6monthsago	noRMP	onceayear	no	no_effect	SHC	no	yes	no	no	no	no	no	no	no	no	no	no	no	yes	2	noRMP	6-10men	always	always	sametime	same	same	strongagree	strongagree	strongagree	neither	agree	$50	yes	no	25-34yrs
31	yes	enrolled	no		no		no		no		gay	yes	1-6monthsago	noRMP	<=3monthly	yes	no_effect	SHC	no	yes	no	no	no	no	no	no	no	no	no	no	yes	yes	2	noRMP	11-20men	always	always	sametime	less	same	strongagree	strongagree	strongagree	neither	strongagree	nothing	yes	yes	25-34yrs
39	yes	enrolled	no		no		no		no		gay	yes	1-2yearsago	dontknow	onceayear	no	yesmoreoften	SHC	no	no	no	no	yes	no	no	no	no	no	no	no	no	2	yes	monogamous	2-5men	always	always	shorter	muchless	same	strongagree	strongagree	strongagree	strongagree	strongagree	nothing	yes	yes	35-44yrs
36	yes	enrolled	no		no		no		no		gay	yes	1-6monthsago	noRMP	<=3monthly	yes	dontknow	home	yes	no	yes	no	no	no	no	no	no	no	no	yes	no	yes	yes	severalRMPs	21-50men	sometimes	sometimes	sametime	same	same	strongagree	strongagree	strongagree	neither	agree	nothing	yes	yes	35-44yrs
31	yes	enrolled	no		no		no		no		gay	no	1-6monthsago	noRMP	twiceayear	no	yesmoreoften	SHC	no	no	yes	no	no	no	yes	no	no	yes	no	yes	yes	yes	2	noRMP	11-20men	always	noRMPslast6months	longer	less	morecomfortable	strongagree	strongagree	strongagree	strongagree	strongagree	nothing	yes	yes	25-34yrs
40	yes	enrolled	no		no		no		no		gay	yes	1-6monthsago	noRMP	<=3monthly	no	dontknow	ACON	no	no	no	no	no	yes	yes	no	no	no	no	no	yes	yes	2	noRMP	6-10men	sometimes	sometimes	longer	same	morecomfortable	strongagree	strongagree	strongagree	strongagree	strongagree	nothing	yes	yes	35-44yrs
24	yes	enrolled	no		no		no		no		gay	yes	1-2yearsago	noRMP	<onceayear	yes	yesmoreoften	SHC	yes	no	no	no	yes	no	no	no	no	no	no	yes	yes	yes	2	noRMP	2-5men	always	noRMPslast6months	shorter	muchless	muchmorecomfortable	strongagree	strongagree	strongagree	strongagree	strongagree	$30	yes	no	18-24yrs
25	yes	enrolled	no		no		no		no		gay	yes	1-6monthsago	dontknow	onceayear	no	no_effect	SHC	yes	no	no	no	no	no	no	no	no	no	no	yes	yes	2	yes	severalRMPs	2-5men		always	sametime	same	morecomfortable	strongagree	strongagree	strongagree	strongagree	strongagree	nothing	yes	no	25-34yrs
55	yes	enrolled	no		no		no		no		gay	no	2-4yearsago	noRMP	<onceayear	no	dontknow	SHC	no	no	no	no	no	no	no	no	no	no	yes	no	no	yes	2	noRMP	11-20men	always	always	sametime	more		agree	agree	agree	neither	agree	nothing	yes	yes	>=45yrs
34	yes	enrolled	no		no		no		no		gay	yes	7-12monthsago	dontknow	<onceayear	no	no_effect	SHC	no	no	no	no	yes	no	no	no	no	no	no	yes	yes	yes	2	noRMP	11-20men	always	noRMPslast6months	sametime	same	morecomfortable	strongagree	strongagree	strongagree	strongagree	strongagree	$15	yes	yes	25-34yrs
35	yes	enrolled	no		no		no		no		gay	yes	1-6monthsago	noRMP	<=3monthly	no	no_effect	SHC	no	no	yes	no	no	no	no	no	no	no	no	no	no				11-20men	sometimes	sometimes	sametime	muchless	same	strongagree	strongagree	strongagree	strongagree	strongagree	nothing	yes	yes	35-44yrs
32	yes	enrolled	no		no		no		no		gay	yes	1-4weeksago	noRMP	<onceayear	no	yesmoreoften	GP	no	no	no	no	no	no	no	no	no	no	yes	no	no	yes	2	noRMP	21-50men	always	noRMPslast6months	longer	less		strongagree	strongagree	strongagree	strongagree	strongagree	nothing	yes	yes	25-34yrs
42	yes	enrolled	no		no		no		no		bisexual	yes	1-2yearsago	noRMP	<onceayear	no	yesmoreoften	SHC	yes	yes	yes	no	no	no	no	yes	no	no	no	yes	yes	yes	2		6-10men	sometimes	noRMPslast6months	longer	muchmore	same	neither	neither	neither	neither	neither	nothing	no	yes	35-44yrs
36	yes	enrolled	no		no		no		no		gay	yes	1-6monthsago	noRMP	<=3monthly	no	yesmoreoften	SHC	no	yes	no	no	no	no	no	no	no	no	no	no	no				6-10men	always	always	longer	muchless	morecomfortable	agree	strongagree	strongagree	strongagree	strongagree	nothing	yes	yes	35-44yrs
40	yes	enrolled	no		no		no		no		gay	yes	1-6monthsago	negative	<=3monthly	no	yesmoreoften	ACON	no	no	no	no	no	no	no	no	no	no	no	yes	yes		yes	both_sexwithCMPs	21-50men	sometimes	noAIRlast6months	shorter	muchless	muchmorecomfortable	strongagree	strongagree	strongagree	strongagree	strongagree	nothing	yes	yes	35-44yrs
	yes	enrolled	no		no		no		no		gay	no	1-6monthsago	noRMP	<=3monthly	dontknow	dontknow	SHC	no	no	no	no	no	no	no	no	no	no	no	no	yes	yes	2		21-50men	sometimes	sometimes	sametime	same	same	strongagree	strongagree	strongagree	strongagree	strongagree	$15	yes
25	yes	enrolled	no		no		no		no		gay	yes	1-4weeksago	noRMP	<=3monthly	no	no_effect	SHC	yes	no	no	no	no	no	no	no	no	no	no	no	no	yes	2	noRMP	2-5men	always	always	sametime	less	lesscomfortable	agree	agree	agree	strongagree	strongagree	nothing	yes	no	25-34yrs
47	yes	enrolled	no		no		no		no		gay	yes	1-2yearsago	noRMP	onceayear	no	no_effect	SHC	no	no	yes	no	no	no	no	no	no	no	no	no	no	yes	2		>50men	always	noRMPslast6months	sametime	muchless	muchmorecomfortable	strongagree	strongagree	strongagree	strongagree	strongagree	nothing	yes	yes	>=45yrs
36	yes	enrolled	no		no		no		no		bisexual	yes	1-6monthsago	noRMP	twiceayear	no	yesmoreoften	SHC	yes	no	no	no	no	no	no	no	no	no	no	yes	no	yes	2	noRMP	11-20men	always	noRMPslast6months	longer	less	muchmorecomfortable	strongagree	strongagree	strongagree	strongagree	strongagree	$30	no	yes	35-44yrs
45	yes	enrolled	no		no		no		no		gay	yes	1-6monthsago	negative	<=3monthly	no	yesmoreoften	home	yes	no	no	no	no	no	no	no	no	no	no	no	no	yes	yes	both_sexwithCMPs	11-20men	sometimes	always	longer	less	morecomfortable	agree	agree	strongagree	agree	strongagree	nothing	yes	yes	>=45yrs
53	yes	enrolled	no		no		no		no		gay	yes	7-12monthsago	negative	onceayear	no	no_effect	home	no	no	no	no	no	no	no	no	no	no	no	no	yes	yes	yes	me_sexwithCMPs	6-10men	always	always	longer	muchless	muchmorecomfortable	strongagree	strongagree	strongagree	strongagree	strongagree	nothing	yes	yes	>=45yrs
38	yes	enrolled	no		no		no		no		gay	yes	1-2yearsago	negative	onceayear	dontknow	no_effect	SHC	no	no	no	no	yes	no	no	no	no	no	no	no	no	yes	yes	me_sexwithCMPs	6-10men	always	never	longer	more	same	strongagree	strongagree	strongagree	strongagree	strongagree	nothing	yes	yes	35-44yrs
38	yes	enrolled	no		no		no		no		gay	yes	1-6monthsago	negative	twiceayear	no	no_effect	SHC	no	no	no	no	no	no	no	no	no	no	yes	no	no	2	yes	both_sexwithCMPs	6-10men	always	never	longer	same	morecomfortable	agree	agree	agree	disagree	neither	nothing	yes	yes	35-44yrs
40	yes	enrolled	no		no		no		no		gay	yes	2-4yearsago	negative	<onceayear	no	dontknow	SHC	yes	no	no	no	no	no	no	no	yes	no	no	yes	no	yes	yes	both_sexwithCMPs	2-5men	always	sometimes	sametime	muchless	muchmorecomfortable	strongagree	strongagree	strongagree	strongagree	strongagree	$15	yes	yes	35-44yrs
44	yes	enrolled	no		no		no		no		gay	yes	1-6monthsago	negative	twiceayear	dontknow	yesmoreoften	SHC	no	no	no	no	no	no	no	no	no	no	no	no	yes	yes	yes	both_sexwithCMPs	2-5men	sometimes	never	sametime	muchless	morecomfortable	strongagree	strongagree	strongagree	strongagree	strongagree	nothing	yes	yes	35-44yrs
36	yes	enrolled	no		no		no		yes	reactive test	gay	yes	7-12monthsago	dontknow	<=3monthly	no	no_effect	SHC	no	yes	no	no	no	no	no	no	no	no	no	no	no	yes	yes	both_sexwithCMPs	11-20men	always	always	longer	same	same	strongagree	strongagree	strongagree	strongagree	strongagree	nothing	yes	yes	35-44yrs
58	yes	enrolled	no		no		no		no		bisexual	yes	1-2yearsago	noRMP	twiceayear	no	yesmoreoften	SHC	no	no	no	no	yes	no	no	no	no	no	no	no	no	yes	2	noRMP	2-5men	always	noRMPslast6months	sametime	muchless	muchmorecomfortable	strongagree	strongagree	strongagree	strongagree	strongagree	$15	no	yes	>=45yrs
23	yes	enrolled	no		no		no		no		gay	yes	1-2yearsago	negative	onceayear	dontknow	yesmoreoften	SHC	no	no	no	no	no	no	no	no	no	no	no	yes	no	2	yes	monogamous	one	always	always	sametime	more	same	agree	strongagree	strongagree	strongagree	agree	nothing	yes	no	18-24yrs
30	yes	enrolled	no		no		no		no		gay	yes	1-6monthsago	noRMP	<=3monthly	no	no_effect	SHC	no	yes	no	no	no	no	no	no	no	no	no	no	no	yes	2	noRMP	21-50men	always	noRMPslast6months	longer	same	same	strongagree	strongagree	strongagree	agree	strongagree	$20	yes	yes	25-34yrs
30	yes	enrolled	no		no		no		no		gay	yes	1-6monthsago	noRMP	<=3monthly	yes	yesmoreoften	SHC	yes	no	no	no	no	no	no	no	no	no	no	no	no	yes	yes	noRMP	2-5men	sometimes	sometimes	longer	same	same	agree	agree	agree	agree	agree	nothing	yes	yes	25-34yrs
45	yes	enrolled	no		no		no		no		gay	yes	1-6monthsago	noRMP	<=3monthly	no	no_effect	SHC	no	yes	yes	no	yes	no	no	no	no	no	yes	no	no	yes	yes	severalRMPs	>50men	always	always	sametime	less	muchmorecomfortable	strongagree	strongagree	strongagree	strongagree	strongagree	$15	yes	yes	>=45yrs
32	yes	enrolled	no		no		no		no		bisexual	yes	7-12monthsago	noRMP	<=3monthly	dontknow	no_effect	GP	yes	yes	no	no	yes	yes	no	yes	no	no	no	yes	yes	yes	yes	both_sexwithCMPs	2-5men	always	always	sametime	more	muchmorecomfortable	strongagree	strongagree	strongagree	strongagree	strongagree	$20	no	yes	25-34yrs
33	yes	enrolled	no		no		no		no		gay	yes	1-6monthsago	positive	<=3monthly	no	yesmoreoften	SHC	no	no	no	no	no	no	no	no	no	no	yes	yes	yes	2	yes	monogamous	2-5men	always	sometimes	sametime	less		strongagree	strongagree	strongagree	strongagree	strongagree	nothing	yes	yes	25-34yrs
28	yes	enrolled	no		no		no		yes	reactive test	gay	yes	2-4yearsago	positive	<onceayear	no	yesmoreoften	home	yes	no	no	yes	no	no	yes	no	no	no	no	no	no	2	yes	RMPsexwithCMPs	one	noCMPslast6months	never										yes	no	25-34yrs
32	yes	enrolled	no		no		no		yes	part 1 only	gay	yes	1-6monthsago	noRMP	<=3monthly	no	no_effect	SHC	no	yes	no	no	no	no	no	no	no	no	no	no	no	yes	2	noRMP	11-20men	sometimes	noRMPslast6months										yes	yes	25-34yrs
32	yes	enrolled	no		no		no		no		gay	yes	1-6monthsago	positive	twiceayear	no	dontknow	SHC	no	no	yes	no	no	no	no	no	no	no	no	no	no	2	yes	both_sexwithCMPs	2-5men	noAIClast6months	sometimes	longer	muchless	morecomfortable	strongagree	strongagree	strongagree	strongagree	strongagree	$15	yes	yes	25-34yrs
25	yes	enrolled	no		no		no		no		gay	yes	7-12monthsago	noRMP	twiceayear	yes	yesmoreoften	ACON	yes	no	yes	no	yes	no	no	no	no	no	no	yes	no	yes	2	noRMP	11-20men	always	noRMPslast6months	longer	more	morecomfortable	strongagree	strongagree	strongagree	neither	strongagree	nothing	yes	no	25-34yrs
33	yes	enrolled	no		no		no		no		gay	yes	1-6monthsago	positive	<=3monthly	dontknow	yesmoreoften	home	no	yes	no	no	no	no	no	no	no	no	no	no	no	yes	yes	both_sexwithCMPs	6-10men	sometimes	sometimes	longer	same	morecomfortable	strongagree	strongagree	agree	agree	agree	$15	yes	yes	25-34yrs
43	yes	enrolled	no		no		no		no		gay	yes	1-6monthsago	noRMP	<=3monthly	no	no_effect	SHC	no	yes	no	no	no	no	no	no	no	no	no	no	no	yes	2	noRMP	>50men	sometimes	noAIRlast6months	longer	same	same	strongagree	strongagree	strongagree	strongagree	strongagree	nothing	yes	yes	35-44yrs
30	yes	enrolled	no		no		no		no		gay	yes	1-6monthsago	noRMP	twiceayear	dontknow	dontknow	SHC	no	yes	yes	no	no	no	no	no	no	no	no	no	yes	yes	2	noRMP	6-10men	sometimes	noRMPslast6months	longer	same		strongagree	agree	agree	strongagree	strongagree	$20	yes	yes	25-34yrs
41	yes	enrolled	no		no		no		no		gay	yes	1-2yearsago	negative	onceayear	no	yesmoreoften	SHC	no	no	yes	no	no	no	no	no	no	yes	yes	no	no	yes	yes	both_sexwithCMPs	2-5men	always	sometimes	sametime	same	morecomfortable	strongagree	strongagree	strongagree	strongagree	strongagree	nothing	yes	yes	35-44yrs
20	yes	enrolled	no		no		no		no		gay	yes	1-4weeksago	negative	onceayear	yes	dontknow	SHC	no	no	yes	no	no	no	no	no	no	no	no	no	no	yes	2	noRMP	6-10men	always	noRMPslast6months	longer	more		strongagree	agree		strongagree	strongagree	$20	yes	no	18-24yrs
31	yes	enrolled	no		no		no		no		bisexual	yes	1-6monthsago	noRMP	twiceayear	no	yesmoreoften	SHC	no	no	no	no	yes	no	no	no	no	no	no	no	no	yes	2	noRMP	2-5men	sometimes	noRMPslast6months	longer	less	morecomfortable	strongagree	strongagree	strongagree	strongagree	strongagree	$15	no	yes	25-34yrs
39	yes	enrolled	no		no		no		no		gay	yes	2-4yearsago	negative	onceayear	no	no_effect	SHC	no	yes	no	no	yes	no	no	no	no	no	no	no	yes	yes	2	noRMP	2-5men	sometimes	never	longer	same	muchmorecomfortable	strongagree	strongagree	strongagree	strongagree	strongagree	$20	yes	yes	35-44yrs
21	yes	enrolled	no		no		no		no		gay	yes	7-12monthsago	noRMP	twiceayear	no	yesmoreoften	SHC	no	no	no	no	no	no	no	no	no	no	yes	no	no	yes	2	noRMP	2-5men	always	noRMPslast6months	longer	same	muchmorecomfortable	strongagree	strongagree	strongagree	neither	agree	nothing	yes	no	18-24yrs
26	yes	enrolled	no		no		no		yes	reactive test		yes	1-2yearsago	noRMP	<onceayear	no	yesmoreoften	SHC	no	no	no	no	no	no	no	no	no	yes	yes	no	no				2-5men	sometimes	noRMPslast6months											no	25-34yrs
21	yes	enrolled	no		no		no		no		gay	yes	7-12monthsago	dontknow	<=3monthly	no	yesmoreoften	SHC	no	yes	no	no	no	no	no	no	no	no	no	no	no				6-10men	always	always	sametime	muchless	morecomfortable	agree	strongagree	strongagree	strongagree	strongagree	nothing	yes	no	18-24yrs
32	yes	enrolled	no		no		no		no		gay	yes	1-6monthsago	negative	<=3monthly	dontknow	yesmoreoften	SHC	no	yes	yes	no	no	no	no	no	no	no	no	yes	yes	yes	yes	both_sexwithCMPs	6-10men	always	never	longer	more	muchlesscomfortable	agree	agree	agree	agree	agree	nothing	yes	yes	25-34yrs
27	yes	enrolled	no		no		no		no		gay	yes	1-6monthsago	negative	twiceayear	yes	yesmoreoften	SHC	yes	no	no	no	no	no	no	no	no	no	no	yes	yes	yes	yes	both_sexwithCMPs	6-10men	sometimes	never	longer	less	morecomfortable	agree	agree	agree	strongagree	strongagree	$30	yes	no	25-34yrs
33	yes	enrolled	no		no		no		no		gay	yes	1-6monthsago	negative	twiceayear	no	no_effect	SHC	no	no	yes	no	no	no	no	no	no	no	no	no	no	yes	yes	both_sexwithCMPs	11-20men	sometimes	never	sametime	less	muchmorecomfortable	strongagree	agree	agree	strongagree	strongagree	nothing	yes	yes	25-34yrs
32	yes	enrolled	no		no		no		no		gay	yes	1-2yearsago	dontknow	onceayear	dontknow	no_effect	SHC	yes	yes	yes	no	no	no	no	no	no	no	yes	no	no	yes	2	noRMP	2-5men	always	sometimes	sametime	same	muchmorecomfortable	strongagree	strongagree	strongagree	strongagree	strongagree	$15	yes	yes	25-34yrs
44	yes	enrolled	no		no		no		no		gay	yes	7-12monthsago	negative	twiceayear	no	no_effect	SHC	no	no	yes	no	no	no	no	no	no	no	no	no	no	2	yes	monogamous	2-5men	noCMPslast6months	sometimes	sametime	less	morecomfortable	agree	strongagree	agree	agree	agree	nothing	yes	yes	35-44yrs
30	yes	enrolled	no		no		no		no		gay	yes	1-6monthsago	negative	twiceayear	yes	no_effect	SHC	no	no	yes	no	no	no	no	no	no	no	no	no	no	yes	yes	me_sexwithCMPs	11-20men	sometimes	sometimes	longer	less	muchmorecomfortable	strongagree	strongagree	strongagree	strongagree	strongagree	$20	yes	yes	25-34yrs
29	yes	enrolled	no		no		no		no		gay	yes	1-6monthsago	noRMP	<=3monthly	no	yesmoreoften	SHC	no	no	no	no	no	no	no	no	no	no	no	yes	no	yes	2	noRMP	11-20men	sometimes	sometimes	sametime	same		strongagree	strongagree	strongagree	strongagree	strongagree	$15	yes	no	25-34yrs
30	yes	enrolled	no		no		no		no		hetero	yes	1-6monthsago		<=3monthly	no	dontknow	GP	no	no	yes	no	no	no	no	no	no	no	no	no	no	2	2	noRMP	2-5men	always	always	longer	muchless		strongagree	strongagree	strongagree	strongagree	strongagree	nothing	no	yes	25-34yrs
19	yes	enrolled	no		no		no		no		gay	yes	1-2yearsago	negative	<onceayear	no	yesmoreoften	SHC	no	no	yes	no	no	no	no	no	no	no	no	no	no	yes	yes	both_sexwithCMPs	2-5men	always	always	sametime	less	morecomfortable	strongagree	strongagree	strongagree	strongagree	strongagree	$20	yes	no	18-24yrs
26	yes	enrolled	no		no		no		no		gay	yes	7-12monthsago	noRMP	twiceayear	no	dontknow	SHC	yes	no	no	no	yes	no	no	no	no	no	no	no	no	yes	2	noRMP	11-20men	sometimes	noRMPslast6months	sametime	muchless	morecomfortable	strongagree	strongagree	strongagree	agree	agree	$30	yes	no	25-34yrs
23	yes	enrolled	no		no		no		no		gay	yes	1-6monthsago	negative	twiceayear	yes	yesmoreoften	SHC	no	no	yes	no	no	no	no	no	no	no	no	no	no	2	yes	monogamous	2-5men	sometimes	sometimes	longer	less	morecomfortable	strongagree	strongagree	strongagree	neither	agree	nothing	yes	no	18-24yrs
27	yes	enrolled	no		no		no		no		gay	yes	7-12monthsago	noRMP	twiceayear	no	no_effect	SHC	no	yes	no	no	no	no	no	no	no	no	no	no	no	yes	yes	both_sexwithCMPs	6-10men	always	always	shorter	less	morecomfortable	strongagree	strongagree	strongagree	agree	agree	$30	yes	no	25-34yrs
19	yes	enrolled	no		no		no		no		gay	no	nevertested	noRMP	nevertested	dontknow	yesmoreoften	SHC	no	no	yes	no	no	no	no	no	no	no	no	no	no	yes	2	noRMP	2-5men	always		nevertested	nevertested	muchmorecomfortable	strongagree	strongagree	strongagree	strongagree	strongagree	nothing	yes	no	18-24yrs
26	yes	enrolled	no		no		no		no		gay	yes	1-2yearsago	negative	onceayear	dontknow	no_effect	pharmacy	no	no	yes	no	no	no	no	no	no	no	no	no	no	2	yes	monogamous	2-5men	always	always	longer	less	morecomfortable	agree	strongagree	strongagree	strongagree	strongagree	$20	yes	no	25-34yrs
38	yes	enrolled	no		no		no		no		gay	yes	7-12monthsago	noRMP	twiceayear	no	yesmoreoften	SHC	yes	no	no	no	no	no	no	no	no	no	no	yes	yes	yes	2	noRMP	21-50men	always	noRMPslast6months	longer	same	morecomfortable	strongagree	strongagree	strongagree	strongagree	strongagree	$30	yes	yes	35-44yrs
55	yes	enrolled	no		no		no		no		gay	yes	1-2yearsago	dontknow	<onceayear	dontknow	dontknow	SHC	yes	no	yes	no	no	no	no	no	no	no	no	yes	no	yes	yes	severalRMPs	6-10men	always	always	shorter	same	muchmorecomfortable	strongagree	strongagree	strongagree	strongagree	strongagree	nothing	yes	yes	>=45yrs
47	yes	enrolled	no		no		no		no		gay	yes	1-6monthsago	noRMP	twiceayear	dontknow	dontknow	SHC	no	no	yes	no	no	no	no	no	no	no	no	no	no	yes			2-5men	noAIClast6months	noAIRlast6months	sametime	less	same	agree	agree	agree	neither	agree	$20	yes	yes	>=45yrs
39	yes	enrolled	no		no		no		no		gay	yes	1-2yearsago	noRMP	<onceayear	no	dontknow	gayvenue	yes	no	no	no	no	no	no	no	no	no	no	no	no	yes	2	noRMP	11-20men	always	always	shorter	same	muchmorecomfortable	strongagree	strongagree	strongagree	strongagree	strongagree	$20	yes	yes	35-44yrs
40	yes	enrolled	no		no		no		no		gay	no	1-2yearsago	negative	onceayear	no	yesmoreoften	SHC	no	no	no	no	no	no	no	no	no	no	no	yes	no	yes	yes	me_sexwithCMPs	2-5men	always	noAIRlast6months	sametime	muchless	muchmorecomfortable	strongagree	strongagree	strongagree	strongagree	strongagree	nothing	yes	yes	35-44yrs
34	yes	enrolled	no		no		no		no		gay	yes	1-2yearsago	noRMP	twiceayear	no	yesmoreoften	SHC	no	no	no	no	yes	no	no	no	no	no	no	no	yes	yes	2	noRMP	11-20men	sometimes	noRMPslast6months	sametime	less	muchlesscomfortable	strongagree	strongagree	strongagree	strongagree	strongagree	nothing	yes	yes	25-34yrs
35	yes	enrolled	no		no		no		no		gay	yes	7-12monthsago	noRMP	twiceayear	no	yesmoreoften	SHC	yes	yes	yes	no	yes	no	no	no	no	no	no	yes	yes	yes	2	noRMP	6-10men	always	noRMPslast6months	sametime	less	muchmorecomfortable	strongagree	strongagree	strongagree	strongagree	strongagree	$50	yes	yes	35-44yrs
32	yes	enrolled	no		no		no		no		gay	yes	7-12monthsago	noRMP	onceayear	no	dontknow	SHC	no	yes	yes	no	no	no	no	no	no	no	no	no	yes	yes	2	noRMP	2-5men	always	noRMPslast6months	longer	same	same	strongagree	strongagree	strongagree	strongagree	strongagree	nothing	yes	yes	25-34yrs
38	yes	enrolled	no		no		no		no		gay	yes	7-12monthsago	noRMP	twiceayear	dontknow	no_effect	SHC	no	yes	no	no	no	no	no	no	no	no	no	no	yes	yes	2			never	always	longer	same	lesscomfortable	strongagree	strongagree	strongagree	neither	neither	nothing	yes	yes	35-44yrs
21	yes	enrolled	no		no		no		no		gay	yes	7-12monthsago	negative	onceayear	no	yesmoreoften	SHC	no	no	no	no	no	no	no	no	no	no	no	no	no	yes	yes	me_sexwithCMPs	2-5men	sometimes	sometimes	shorter	muchless	muchmorecomfortable	strongagree	strongagree	strongagree	strongagree	strongagree	$50	yes	no	18-24yrs
30	yes	enrolled	no		no		no		no		gay	yes	1-6monthsago	noRMP	twiceayear	no	no_effect	home	no	yes	no	no	no	no	no	no	no	no	no	no	yes	yes	2	noRMP	6-10men	always	noRMPslast6months	longer	less	morecomfortable	agree	agree	agree	agree	agree	nothing	yes	yes	25-34yrs
46	yes	enrolled	no		no		no		no		gay	yes	1-6monthsago	noRMP	<=3monthly	no	dontknow	GP	no	no	no	no	no	no	no	no	no	no	no	no	yes	yes	2	noRMP	2-5men	sometimes	sometimes	longer	muchless	muchlesscomfortable	strongagree	strongagree	strongagree	strongagree	strongagree	$50	yes	yes	>=45yrs
30	yes	enrolled	no		no		no		no		gay	yes	1-6monthsago	negative	<=3monthly	no	dontknow	SHC	no	no	no	no	no	no	no	no	no	no	no	no	no	yes	yes	both_sexwithCMPs	2-5men	always	sometimes	longer									yes	yes	25-34yrs
71	yes	enrolled	no		no		no		no		bisexual	yes	1-6monthsago	noRMP	twiceayear	no	no_effect	SHC	no	no	yes	no	no	no	no	no	no	no	no	no	no	yes	2	noRMP	2-5men	always	noRMPslast6months	shorter	same	morecomfortable	agree	agree	agree	neither	agree	$50	no	yes	>=45yrs
20	yes	enrolled	no		no		no		no		gay	yes	1-2yearsago	noRMP	onceayear	yes	yesmoreoften	SHC	yes	no	no	no	no	no	no	no	no	no	no	yes	no	yes		noRMP	6-10men	sometimes		longer	same	same	strongagree	strongagree	agree	neither	neither	nothing	yes	no	18-24yrs
31	yes	enrolled	no		no		no		yes	reactive test	gay	yes	1-2yearsago	negative	twiceayear	no	no_effect	SHC	no	no	yes	no	no	no	no	no	no	no	no	no	no	2	yes	monogamous	none	noCMPslast6months	never	longer	same	muchmorecomfortable	strongagree	strongagree	strongagree	agree	agree	nothing	yes	yes	25-34yrs
40	yes	enrolled	no		no		no		no		gay	yes	1-6monthsago	negative	<=3monthly	no	no_effect	GP	no	no	yes	no	no	no	no	no	no	no	no	yes	no				11-20men	sometimes	never	longer	same		agree	agree	agree	agree	agree	$15	yes	yes	35-44yrs
24	yes	enrolled	no		no		no		no		gay	yes	1-6monthsago	noRMP	twiceayear	no	dontknow	SHC	no	yes	no	no	no	no	no	no	no	no	no	no	no	2	yes	monogamous	2-5men	always	noAIRlast6months	longer	same	same	strongagree	strongagree	strongagree	strongagree	strongagree	nothing	yes	no	18-24yrs
31	yes	enrolled	no		no		no		no		gay	yes	1-2yearsago	negative	<onceayear	no	yesmoreoften	gayvenue	no	yes	no	yes	no	no	no	no	no	no	no	no	no	2	yes	monogamous	one	noCMPslast6months	sometimes	longer	less		strongagree	agree	strongagree	neither	strongagree	nothing	yes	yes	25-34yrs
39	yes	enrolled	no		no		no		no		gay	yes	>4yearsago	noRMP	<onceayear	dontknow	yesmoreoften	SHC	no	no	yes	no	no	no	no	no	no	no	no	no	no	yes	yes	both_sexwithCMPs	11-20men	always	always	longer	same		strongagree	strongagree	strongagree	neither	agree	nothing	yes	yes	35-44yrs
46	yes	enrolled	no		no		no		no		gay	yes	1-6monthsago	dontknow	<=3monthly	yes	yesmoreoften	ACON	no	yes	no	no	no	no	no	no	no	no	no	no	no	yes	yes	both_sexwithCMPs	2-5men	noAIClast6months	never	longer	same	muchmorecomfortable	strongagree	strongagree	strongagree	strongagree	strongagree	$50	yes	yes	>=45yrs
41	yes	enrolled	no		no		no		no		gay	yes	1-4weeksago	noRMP	twiceayear	no	yesmoreoften	SHC	no	no	no	no	no	no	no	no	no	no	no	yes	no	yes	2	noRMP	21-50men	always	noRMPslast6months	shorter	muchless		agree	strongagree	strongagree	strongagree	strongagree	$30	yes	yes	35-44yrs
46	yes	enrolled	no		no		no		no		gay	yes	7-12monthsago	negative	twiceayear	no	yesmoreoften	GP	no	no	no	no	no	no	no	no	no	no	no	yes	yes	yes	yes	both_sexwithCMPs	2-5men	always	sometimes	sametime	same	morecomfortable	agree	agree	strongagree	neither	strongagree	nothing	yes	yes	>=45yrs
36	yes	enrolled	no		no		no		no		gay	yes	2-4yearsago	noRMP	onceayear	no	yesmoreoften	GP	no	yes	yes	no	no	no	no	no	no	no	no	yes	no	yes	2	noRMP	6-10men	sometimes		sametime	muchless	muchlesscomfortable	strongagree	strongagree	strongagree	strongagree	strongagree	$50	yes	yes	35-44yrs
27	yes	enrolled	no		no		no		no		gay	no	nevertested	negative	nevertested	no	no_effect	SHC	no	no	yes	no	no	no	no	no	no	no	no	no	no	2	yes	monogamous	one	noCMPslast6months	never	nevertested	nevertested		strongagree	strongagree	strongagree	neither	agree	nothing	yes	no	25-34yrs
22	yes	enrolled	no		no		no		no		gay	yes	1-2yearsago	dontknow	onceayear	dontknow	yesmoreoften	GP	no	no	no	no	yes	no	no	no	no	yes	yes	yes	yes	yes	yes	severalRMPs	21-50men	always	sometimes	shorter	less		strongagree	strongagree	strongagree	neither	agree	$20	yes	no	18-24yrs
28	yes	enrolled	no		no		no		no		gay	no	nevertested	negative	nevertested	no	yesmoreoften	home	yes	no	no	no	no	no	no	no	no	no	no	no	no				2-5men	noAIClast6months	always	nevertested	nevertested	muchlesscomfortable	agree	strongagree	strongagree	neither	agree	$15	yes	no	25-34yrs
26	yes	enrolled	no		no		no		no		bisexual	yes	1-6monthsago	positive	twiceayear	yes	yesmoreoften	SHC	no	yes	yes	no	no	no	no	no	no	yes	no	yes	no	2	yes	RMPsexwithCMPs	2-5men	noAIClast6months	always	longer	same	morecomfortable	strongagree	strongagree	strongagree	neither	neither	nothing	no	no	25-34yrs
45	yes	enrolled	no		no		no		no		gay	yes	1-6monthsago	noRMP	twiceayear	no	yesmoreoften	gayvenue	no	yes	yes	no	yes	no	no	no	no	no	no	yes	yes	yes	2	noRMP	21-50men	always	noRMPslast6months	longer	same	morecomfortable	agree	agree	agree	agree	neither	$15	yes	yes	>=45yrs
31	yes	enrolled	no		no		no		no		gay	yes	1-6monthsago	negative	onceayear	yes	yesmoreoften	SHC	no	no	no	yes	no	no	no	no	no	no	no	no	no	yes	2	noRMP	2-5men	sometimes	never	longer	muchless	muchmorecomfortable	strongagree	strongagree	strongagree	strongagree	strongagree	nothing	yes	yes	25-34yrs
32	yes	enrolled	no		no		no		no		bisexual	yes	1-6monthsago	noRMP	<=3monthly	no	no_effect	SHC	no	no	yes	no	no	no	no	no	no	no	no	no	no	yes	2	noRMP	2-5men	always	noRMPslast6months	longer	more	morecomfortable	strongagree	strongagree	strongagree	strongagree	strongagree	$20	no	yes	25-34yrs
28	yes	enrolled	no		no		no		no		bisexual	yes	1-6monthsago	noRMP	twiceayear	dontknow	yesmoreoften	SHC	yes	yes	yes	no	no	no	no	no	no	no	no	yes	no	yes	2	noRMP	2-5men	always	noRMPslast6months	sametime	less	same	strongagree	strongagree	strongagree	strongagree	strongagree	$50	no	no	25-34yrs
47	yes	enrolled	no		no		no		no		bisexual	yes	1-6monthsago	noRMP	<=3monthly	no	yesmoreoften	ACON	no	no	no	no	no	no	no	no	no	no	no	yes	no				6-10men	sometimes	always	sametime	muchless	same	strongagree	strongagree	strongagree	strongagree	strongagree	$50	no	yes	>=45yrs
26	yes	enrolled	no		no		no		no		bisexual	yes	1-6monthsago	negative	twiceayear	dontknow	yesmoreoften	SHC	no	no	no	yes	no	no	no	no	no	no	no	no	no	yes	yes	both_sexwithCMPs	11-20men	always	sometimes	shorter	muchless	morecomfortable	strongagree	strongagree	strongagree	agree	agree	nothing	no	no	25-34yrs
31	yes	enrolled	no		no		no		no		gay	yes	7-12monthsago	noRMP	onceayear	dontknow	yesmoreoften	SHC	yes	no	no	no	no	no	no	no	no	no	no	no	no	yes	2	noRMP	21-50men	always	noRMPslast6months	longer	same	muchmorecomfortable	strongagree	strongagree	strongagree	strongagree	strongagree	$50	yes	yes	25-34yrs
27	yes	enrolled	no		no		no		no		gay	yes	7-12monthsago	noRMP	onceayear	no	no_effect	SHC	no	no	yes	no	no	no	no	no	no	no	no	no	no	yes	yes	both_sexwithCMPs	2-5men	sometimes	always	sametime	same	same	agree	agree	agree	agree	agree	nothing	yes	no	25-34yrs
22	yes	enrolled	no		no		no		no		gay	yes	1-6monthsago	dontknow	<=3monthly	yes	yesmoreoften	SHC	no	yes	no	no	no	no	no	no	no	no	no	no	no	yes	2	both_sexwithCMPs	2-5men	always	always	shorter	muchless	muchmorecomfortable	strongagree	strongagree	strongagree	strongagree	strongagree	$50	yes	no	18-24yrs
29	yes	enrolled	no		no		no		no		gay	yes	1-2yearsago	noRMP	onceayear	yes	yesmoreoften	SHC	yes	yes	no	no	no	no	no	no	no	no	no	yes	yes	yes	2	noRMP	21-50men	always	noRMPslast6months	sametime	less	lesscomfortable	strongagree	strongagree	strongagree	neither	agree	nothing	yes	no	25-34yrs
28	yes	enrolled	no		no		no		no		gay	yes	1-2yearsago	noRMP	onceayear	no	no_effect	SHC	yes	no	no	no	no	no	no	no	no	no	no	no	no	yes	yes	severalRMPs	6-10men	always	always	longer	same		strongagree	strongagree	strongagree	agree	agree	$20	yes	no	25-34yrs
39	yes	enrolled	no		no		no		no		gay	yes	1-2yearsago	noRMP	onceayear	no	yesmoreoften	pharmacy	no	no	no	no	yes	no	no	no	no	no	no	no	yes	2	2	noRMP	2-5men	sometimes	noRMPslast6months	sametime	less	same	agree	agree	agree	agree	agree	$15	yes	yes	35-44yrs
72	yes	enrolled	no		no		no		no		bisexual	yes	1-2yearsago	noRMP	onceayear	no	no_effect	SHC	no	no	no	no	no	no	no	no	no	no	no	no	yes	yes	2	noRMP	2-5men	always	noRMPslast6months	shorter		muchmorecomfortable	strongagree	strongagree	strongagree	strongagree	strongagree	$20	no	yes	>=45yrs
50	yes	enrolled	no		no		no		no		gay	yes	1-6monthsago	noRMP	<=3monthly	no	yesmoreoften	home	no	yes	yes	no	no	no	no	no	no	no	no	no	yes	yes	2	noRMP	2-5men	sometimes	noAIRlast6months	sametime	same	same	strongagree	strongagree	strongagree	strongagree	strongagree	$30	yes	yes	>=45yrs
24	yes	enrolled	no		no		no		no		gay	yes	1-6monthsago	noRMP	<=3monthly	dontknow	yesmoreoften	SHC	yes	yes	yes	no	no	no	no	no	no	no	no	yes	no	yes	yes	severalRMPs	21-50men	always	sometimes	longer	less	muchmorecomfortable	strongagree	strongagree	strongagree	agree	strongagree	$30	yes	no	18-24yrs
53	yes	enrolled	no		no		no		no		bisexual	yes	>4yearsago	noRMP	<onceayear	no	dontknow	SHC	yes	no	no	no	no	no	no	yes	no	yes	yes	yes	yes	yes	2	noRMP	none	never	never	sametime	muchless	muchmorecomfortable	strongagree	strongagree	strongagree	strongagree	strongagree	$15	no	yes	>=45yrs
46	yes	enrolled	no		no		no		no		gay	yes	7-12monthsago	noRMP	onceayear	no	yesmoreoften	SHC	no	no	no	no	no	no	no	no	yes	no	no	no	no	yes	2	noRMP	6-10men	always	noRMPslast6months	shorter	less	muchmorecomfortable	strongagree	strongagree	strongagree	strongagree	strongagree	$30	yes	yes	>=45yrs
19	yes	enrolled	no		no		no		yes	reactive test	gay	yes	<1weekago	noRMP	nevertested	yes	yesmoreoften	home	yes	no	no	yes	no	no	no	no	no	no	no	yes	no	yes	2	noRMP	2-5men	sometimes	sometimes										yes	no	18-24yrs
25	yes	enrolled	no		no		no		no		gay	yes	1-6monthsago	noRMP	twiceayear	dontknow	dontknow	SHC	no	no	no	no	no	no	no	no	no	no	no	yes	no	yes	2	noRMP	2-5men	always	noRMPslast6months	shorter	more	muchmorecomfortable	strongagree	strongagree	strongagree	strongagree	strongagree	$20	yes	no	25-34yrs
41	yes	enrolled	no		no		no		no		gay	no		dontknow	nevertested	no	no_effect	SHC	yes	no	no	no	no	no	no	no	no	no	no	no	yes	2	yes	monogamous	2-5men	sometimes	always	nevertested	nevertested	morecomfortable	strongagree	strongagree	strongagree	strongagree	strongagree	nothing	yes	yes	35-44yrs
25	yes	enrolled	no		no		no		no		gay	yes	1-2yearsago	negative	<onceayear	no	yesmoreoften	ACON	no	no	no	no	no	no	no	no	no	no	no	yes	no	2	yes	monogamous	one	noCMPslast6months	always	longer	less	same	strongagree	strongagree	strongagree	strongagree	strongagree	nothing	yes	no	25-34yrs
50	yes	enrolled	no		no		no		no		gay	yes	1-2yearsago	noRMP	onceayear	no	yesmoreoften	SHC	yes	no	no	no	no	no	no	no	yes	no	no	yes	no	yes	2	noRMP	11-20men	sometimes	sometimes	longer	muchless	morecomfortable	agree	agree	agree	agree	agree	$20	yes	yes	>=45yrs
24	yes	enrolled	no		no		no		no		gay	yes	1-2yearsago	negative	onceayear	yes	dontknow	SHC	no	no	no	no	yes	yes	no	no	no	no	no	yes	yes	yes	yes	both_sexwithCMPs	2-5men	sometimes	sometimes	longer	same		disagree						yes	no	18-24yrs
35	yes	enrolled	no		no		no		yes	reactive test	gay	yes	>4yearsago	noRMP	onceayear	no	no_effect	SHC	no	no	yes	no	no	no	no	no	no	no	no	no	no	yes	2	noRMP	11-20men	always	noRMPslast6months	sametime	same	morecomfortable	agree	strongagree	strongagree	neither	strongagree	$30	yes	yes	35-44yrs
30	yes	enrolled	no		no		no		no		gay	yes	1-6monthsago	noRMP	twiceayear	no	yesmoreoften	gayvenue	yes	no	no	no	no	no	no	no	no	no	no	yes	yes	yes	2	noRMP	21-50men	sometimes	noAIRlast6months	longer	same	same	agree	strongagree	strongagree	strongagree	strongagree	$20	yes	yes	25-34yrs
56	yes	enrolled	no		no		no		no		gay	yes	1-6monthsago	negative	onceayear	dontknow	no_effect	SHC	no	no	yes	no	no	no	no	no	no	no	no	yes	no	yes	yes	both_sexwithCMPs	>50men	always	never	longer	same	muchmorecomfortable	agree	agree	strongagree	agree	agree	nothing	yes	yes	>=45yrs
39	yes	enrolled	no		no		no		no		gay	yes	1-6monthsago	noRMP	twiceayear	no	yesmoreoften	pharmacy	no	yes	no	no	no	no	no	no	no	no	no	no	no	yes	2	noRMP	11-20men	always	noRMPslast6months	shorter	less	lesscomfortable	agree	agree	strongagree	agree	strongagree	nothing	yes	yes	35-44yrs
33	yes	enrolled	no		no		no		yes	part 1 only	gay	yes	1-6monthsago	negative	twiceayear	dontknow	yesmoreoften	GP	no	no	yes	no	yes	yes	no	no	no	no	no	no	yes	yes	yes	both_sexwithCMPs	11-20men	sometimes	never										yes	yes	25-34yrs
26	yes	enrolled	no		no		no		no		gay	yes	1-4weeksago	positive	twiceayear	no	yesmoreoften	SHC	no	yes	yes	no	no	no	no	no	no	no	no	yes	no	yes	yes	monogamous	11-20men	sometimes	never	longer	more	morecomfortable	strongagree	strongagree	agree	agree	agree	$15	yes	no	25-34yrs
47	yes	enrolled	no		no		no		no		gay	yes	1-6monthsago	negative	<=3monthly	no	no_effect	SHC	no	yes	no	no	no	no	no	no	no	no	no	no	no	yes	yes	severalRMPs	6-10men	always	sometimes	longer	muchless	muchmorecomfortable	strongagree	strongagree	strongagree	strongagree	strongagree	nothing	yes	yes	>=45yrs
25	yes	enrolled	no		no		no		no		gay	yes	1-6monthsago	noRMP	twiceayear	yes	dontknow	SHC	no	no	yes	no	no	no	no	no	no	no	no	yes	no	yes	2	noRMP	2-5men	noAIClast6months	noRMPslast6months	sametime	less	morecomfortable	agree	agree	strongagree	agree	strongagree	$15	yes	no	25-34yrs
32	yes	enrolled	no		no		no		no		gay	yes	1-4weeksago	negative	twiceayear	yes	yesmoreoften	GP	no	no	yes	no	yes	no	no	no	no	no	no	yes	no	yes	yes	both_sexwithCMPs	6-10men	always	sometimes	sametime	muchless	same	strongagree	strongagree	strongagree	strongagree	strongagree	nothing	yes	yes	25-34yrs
32	yes	enrolled	no		no		no		no		gay	yes	7-12monthsago	noRMP	twiceayear	dontknow	no_effect	SHC	no	no	no	no	no	no	no	no	no	no	no	yes	no	yes	2	noRMP	11-20men	sometimes	noRMPslast6months	longer	more	same	strongagree	strongagree	strongagree	neither	agree	$20	yes	yes	25-34yrs
41	yes	enrolled	no		no		no		no		gay	yes	1-6monthsago	noRMP	<=3monthly	no	no_effect	SHC	no	no	no	no	no	yes	no	no	no	no	no	no	yes	yes	yes	both_sexwithCMPs	6-10men	sometimes	sometimes	sametime	same	muchmorecomfortable	agree	agree	agree	agree	agree	nothing	yes	yes	35-44yrs
40	yes	enrolled	no		no		no		no		gay	no	1-6monthsago	noRMP	<=3monthly	no	no_effect	SHC	no	no	yes	no	no	no	no	no	no	no	no	no	no	yes	2	noRMP	6-10men	always	noRMPslast6months	longer	same	muchmorecomfortable	strongagree	strongagree	strongagree	strongagree	strongagree	nothing	yes	yes	35-44yrs
44	yes	enrolled	no		no		no		no		gay	yes	1-6monthsago	dontknow	twiceayear	no	no_effect	SHC	no	yes	no	no	no	no	no	no	no	no	no	no	no	2	yes	both_sexwithCMPs	2-5men	always	sometimes	sametime	same		strongagree	strongagree	strongagree	strongagree	strongagree	$20	yes	yes	35-44yrs
29	yes	enrolled	no		no		no		no		gay	yes	1-6monthsago	noRMP	twiceayear	no	yesmoreoften	home	no	no	no	no	yes	no	no	no	no	no	no	no	no	yes	2	noRMP	21-50men	always	noRMPslast6months	sametime	muchless	muchmorecomfortable	strongagree	strongagree	strongagree	strongagree	strongagree	$15	yes	no	25-34yrs
24	yes	enrolled	no		no		no		no		gay	yes	1-6monthsago	negative	<=3monthly	yes	no_effect	ACON	no	no	no	no	yes	no	no	no	no	no	no	no	no	yes	yes	both_sexwithCMPs	21-50men	always	always	longer	less	muchlesscomfortable	strongagree					nothing	yes	no	18-24yrs
39	yes	enrolled	no		no		no		no		gay	yes	7-12monthsago	noRMP	onceayear	no	yesmoreoften	SHC	no	no	no	no	no	yes	no	no	no	no	no	no	no	yes	2	noRMP	>50men	never	always	sametime	muchless	muchmorecomfortable	strongagree	strongagree	strongagree	strongagree	strongagree	$30	yes	yes	35-44yrs
31	yes	enrolled	no		no		no		no		gay	yes	1-6monthsago	noRMP	twiceayear	no	yesmoreoften	SHC	no	no	yes	no	no	no	no	no	no	no	no	no	no	yes	yes	both_sexwithCMPs	6-10men	sometimes	noRMPslast6months	shorter	muchless	muchmorecomfortable	strongagree	strongagree	strongagree	strongagree	strongagree	nothing	yes	yes	25-34yrs
26	yes	enrolled	no		no		no		no		gay	yes	1-4weeksago	positive	onceayear	no	yesmoreoften	SHC	yes	yes	yes	no	no	no	no	no	no	no	no	yes	no	2	yes	monogamous	2-5men	sometimes	sometimes	shorter	same	morecomfortable	strongagree	strongagree	strongagree	strongagree	strongagree	nothing	yes	no	25-34yrs
21	yes	enrolled	no		no		no		no		gay	yes	1-4weeksago	dontknow	<=3monthly	no	no_effect	home	yes	yes	yes	no	no	no	no	no	no	no	no	yes	yes	yes	yes	severalRMPs	21-50men	always	always	shorter	muchless	muchmorecomfortable	strongagree	strongagree	strongagree	strongagree	strongagree	nothing	yes	no	18-24yrs
28	yes	enrolled	no		no		no		no		gay	yes	1-6monthsago	negative	twiceayear	yes	yesmoreoften	SHC	no	no	no	no	yes	no	no	no	no	no	no	yes	yes	2	yes	monogamous	6-10men	sometimes	sometimes	sametime	less	muchmorecomfortable	neither		strongagree	strongagree	strongagree	nothing	yes	no	25-34yrs
38	yes	enrolled	no		no		no		no		gay	yes	7-12monthsago	negative	twiceayear	no	yesmoreoften	home	no	yes	no	no	no	no	no	no	no	no	no	yes	no	2	yes	monogamous	one	noCMPslast6months	sometimes	shorter	muchless	muchmorecomfortable	strongagree	strongagree	strongagree	strongagree	strongagree	$20	yes	yes	35-44yrs
41	yes	enrolled	no		no		no		no		bisexual	yes	7-12monthsago	negative	twiceayear	no	yesmoreoften	SHC	yes	no	no	no	no	no	no	no	no	no	no	no	no	yes	yes	severalRMPs	>50men	sometimes	sometimes	shorter	muchless	muchmorecomfortable	strongagree	strongagree	strongagree	strongagree	strongagree	nothing	no	yes	35-44yrs
36	yes	enrolled	no		no		no		yes	part 1 only	gay	no	nevertested	noRMP	nevertested	no	yesmoreoften	ACON	yes	no	no	no	no	no	no	no	no	no	no	no	no	yes	2	noRMP	11-20men	sometimes	noRMPslast6months										yes	yes	35-44yrs
41	yes	enrolled	no		no		no		no		gay	yes	1-6monthsago	negative	<=3monthly	no	yesmoreoften	SHC	no	no	no	no	no	no	no	no	no	no	no	yes	yes	yes	2	noRMP	6-10men	noAIClast6months	sometimes	longer	less	muchmorecomfortable	strongagree	strongagree	strongagree	agree	strongagree	nothing	yes	yes	35-44yrs
21	yes	enrolled	no		no		no		no		gay	yes	1-6monthsago	negative	<=3monthly	no	yesmoreoften	SHC	no	no	yes	no	no	yes	no	no	no	no	no	no	no	yes	yes	me_sexwithCMPs	2-5men	always	always	shorter	muchless	muchmorecomfortable	strongagree	strongagree	strongagree	strongagree	strongagree	nothing	yes	no	18-24yrs
48	yes	enrolled	no		no		no		yes	reactive test	gay	yes	7-12monthsago	dontknow	onceayear	no	yesmoreoften	SHC	no	yes	no	no	no	no	no	no	no	no	yes	no	no	yes	yes	both_sexwithCMPs	2-5men	sometimes	never	longer	same	lesscomfortable	agree	agree	agree	agree	agree	nothing	yes	yes	>=45yrs
42	yes	enrolled	no		no		no		yes	reactive test	gay	yes	1-6monthsago	positive	onceayear	dontknow	no_effect	SHC	yes	no	no	no	no	no	no	no	no	no	no	yes	no	yes	2		2-5men	sometimes	never	sametime	same		strongagree					$30	yes	yes	35-44yrs
36	yes	enrolled	no		no		no		no		gay	no	nevertested	negative	nevertested	no	yesmoreoften	SHC	no	no	yes	no	no	no	no	no	no	no	no	no	no	yes	yes	me_sexwithCMPs	2-5men	always	sometimes	nevertested	nevertested	muchmorecomfortable	strongagree	strongagree	strongagree	strongagree	strongagree	$50	yes	yes	35-44yrs
24	yes	enrolled	no		no		no		no		gay	yes	1-6monthsago	positive	<=3monthly		yesmoreoften	SHC	yes	no	no	no	no	no	no	no	no	no	no	no	no	yes	2	noRMP	2-5men	always	always	sametime	same		strongagree	strongagree	strongagree	strongagree	strongagree	$20	yes	no	18-24yrs
33	yes	enrolled	no		no		no		no		gay	yes	1-2yearsago	negative	<onceayear	no	yesmoreoften	ACON	no	no	no	no	no	yes	no	no	no	no	no	no	no				11-20men	always	never	longer	muchless	muchmorecomfortable	strongagree	strongagree	strongagree	strongagree	strongagree	nothing	yes	yes	25-34yrs
19	yes	enrolled	no		no		no		no		gay	yes	1-6monthsago	positive	<=3monthly	no	yesmoreoften	SHC	yes	no	no	no	no	no	no	no	no	no	no	no	no	2	yes	RMPsexwithCMPs	2-5men	always	always	sametime	muchless		strongagree	strongagree	neither		strongagree	$15	yes	no	18-24yrs
26	yes	enrolled	no		no		no		no		gay	yes	1-2yearsago	negative	<onceayear	no	yesmoreoften	pharmacy	no	no	no	no	no	no	no	no	no	no	no	yes	no	yes	yes	me_sexwithCMPs	2-5men	always	always	nevertested	less	morecomfortable	strongagree	agree	agree	strongagree	strongagree	$20	yes	no	25-34yrs
29	yes	enrolled	no		no		no		no		gay	yes	1-4weeksago	noRMP	onceayear	no	yesmoreoften	SHC	no	no	no	no	no	no	no	no	no	no	no	yes	no	yes	2	noRMP	21-50men	sometimes	sometimes	sametime	same		agree	strongagree	strongagree	strongagree	strongagree	nothing	yes	no	25-34yrs
29	yes	enrolled	no		no		no		no		gay	yes	1-6monthsago	negative	twiceayear	no	yesmoreoften	ACON	no	yes	yes	no	yes	no	no	no	no	no	no	no	yes	2	yes	monogamous	2-5men	sometimes	never	sametime	muchless	lesscomfortable	strongagree	strongagree	strongagree	strongagree	strongagree	$20	yes	no	25-34yrs
29	yes	enrolled	no		no		no		no		gay	yes	1-6monthsago	negative	twiceayear	no	no_effect	SHC	no	no	yes	no	yes	no	no	no	no	no	no	no	no	2	yes	monogamous	2-5men	sometimes	always	sametime	less		strongagree	strongagree	strongagree	strongagree	strongagree	nothing	yes	no	25-34yrs
24	yes	enrolled	no		no		no		yes	reactive test	bisexual	yes	1-6monthsago	negative	<=3monthly	no	yesmoreoften	SHC	no	no	no	no	no	yes	no	no	no	no	no	no	no	2	yes	RMPsexwithCMPs	one	always	sometimes	shorter	muchless	muchmorecomfortable	strongagree	strongagree	strongagree	strongagree	strongagree	$20	no	no	18-24yrs
27	yes	enrolled	no		no		no		no		gay	no	nevertested	negative	nevertested		yesmoreoften	home	no	no	no	no	yes	no	no	no	no	no	no	yes	no	2	yes	monogamous	one	noCMPslast6months	noAIRlast6months	nevertested	less	morecomfortable	agree	strongagree	strongagree	agree	strongagree	$15	yes	no	25-34yrs
40	yes	enrolled	no		no		no		no		gay	yes	7-12monthsago	dontknow	onceayear	no	yesmoreoften	SHC	no	no	yes	no	no	no	no	no	no	no	no	yes	yes	2	yes	RMPsexwithCMPs	one	noCMPslast6months	never	sametime	same	morecomfortable	strongagree	strongagree	strongagree	agree	agree	$30	yes	yes	35-44yrs
30	yes	enrolled	no		no		no		no		gay	yes	1-2yearsago	noRMP	onceayear	dontknow	yesmoreoften	SHC	yes	no	no	no	no	no	no	no	no	no	no	no	no	yes	2	noRMP	6-10men	always	noRMPslast6months	sametime	muchmore		strongagree	strongagree	strongagree	strongagree	strongagree	nothing	yes	yes	25-34yrs
43	yes	enrolled	no		no		no		no		gay	yes	1-2yearsago	noRMP	onceayear	no	yesmoreoften	SHC	no	yes	yes	no	no	no	no	no	no	no	no	no	yes	yes	2		6-10men	sometimes	noRMPslast6months	sametime	less	muchlesscomfortable	strongagree	strongagree	strongagree	strongagree	strongagree	nothing	yes	yes	35-44yrs
30	yes	enrolled	no		no		no		no		gay	yes	1-6monthsago	negative	twiceayear	no	no_effect	SHC	no	no	yes	no	no	no	no	no	no	no	no	no	no	yes	yes	monogamous	2-5men	never	never	sametime	same	morecomfortable	strongagree	strongagree	strongagree	strongagree	agree	$30	yes	yes	25-34yrs
	yes	enrolled	no		no		no		no		gay	yes	1-2yearsago	negative	onceayear	no	yesmoreoften	SHC	yes	no	no	no	no	no	no	no	no	no	no	no	no	yes	yes	me_sexwithCMPs	one	always	sometimes	longer	more	same	strongagree	strongagree	strongagree	agree	strongagree	$30	yes
39	yes	enrolled	no		no		no		no		gay	yes	7-12monthsago	noRMP	onceayear	no	yesmoreoften	SHC	no	no	no	no	no	no	no	no	no	no	yes	yes	no	yes	2	noRMP	11-20men	always	noRMPslast6months	longer	less	morecomfortable	strongagree	strongagree	strongagree	strongagree	strongagree	$15	yes	yes	35-44yrs
42	yes	enrolled	no		no		no		no		gay	yes	7-12monthsago	noRMP	onceayear	no	yesmoreoften	SHC	no	no	no	no	no	no	no	no	no	no	yes	no	no	yes	2	noRMP	11-20men	sometimes	noAIRlast6months	sametime	same		strongagree	strongagree	strongagree	agree	agree	nothing	yes	yes	35-44yrs
35	yes	enrolled	no		no		no		no		gay	yes	7-12monthsago	noRMP	onceayear	no	yesmoreoften	SHC	yes	no	no	no	no	no	no	no	no	no	no	no	no	2	2	noRMP	none	noCMPslast6months	noRMPslast6months	longer	muchless	lesscomfortable	agree	agree	agree	strongagree	strongagree	$50	yes	yes	35-44yrs
40	yes	enrolled	no		no		no		no		gay	yes	7-12monthsago	negative	twiceayear	no	yesmoreoften	home	no	yes	yes	no	no	no	no	no	no	no	no	no	yes	yes	yes	both_sexwithCMPs	11-20men	always	never	shorter	muchless	muchmorecomfortable	strongagree	strongagree	strongagree	strongagree	strongagree	nothing	yes	yes	35-44yrs
21	yes	enrolled	no		no		no		no		gay	yes	1-6monthsago	noRMP	onceayear	no	yesmoreoften	pharmacy	yes	no	no	no	no	no	no	no	no	no	no	yes	yes	yes	2	noRMP	2-5men	sometimes	noRMPslast6months	longer	less	muchlesscomfortable	strongagree	strongagree	strongagree	strongagree	strongagree	$20	yes	no	18-24yrs
32	yes	enrolled	no		no		no		no		gay	yes	2-4yearsago	positive		no	yesmoreoften	SHC	no	no	no	no	yes	no	no	no	no	no	no	no	no	2	yes	monogamous	none	noCMPslast6months	never	sametime	same	morecomfortable	agree	agree	agree	agree	agree	$15	yes	yes	25-34yrs
36	yes	enrolled	no		no		no		no		gay	yes	1-6monthsago	negative	<=3monthly	no	yesmoreoften	gayvenue	no	yes	no	no	no	no	no	no	no	no	no	no	no	yes	yes	both_sexwithCMPs	11-20men	always	sometimes	longer	same	same	agree	strongagree	strongagree	strongagree	strongagree	nothing	yes	yes	35-44yrs
44	yes	enrolled	no		no		no		no		gay	yes	7-12monthsago	noRMP	onceayear	no	yesmoreoften	SHC	no	yes	no	no	no	no	no	no	no	no	no	no	no	2	2	noRMP	2-5men	always	noRMPslast6months	shorter	muchless	muchmorecomfortable	strongagree	strongagree	strongagree	strongagree	strongagree	nothing	yes	yes	35-44yrs
36	yes	enrolled	no		no		no		no		gay	yes	1-6monthsago	noRMP	<=3monthly	dontknow	yesmoreoften	SHC	no	yes	no	no	no	no	no	no	no	no	no	no	no	yes	2	noRMP	>50men	sometimes	never	sametime	same	same	strongagree	strongagree	strongagree	neither	strongagree	$50	yes	yes	35-44yrs
23	yes	enrolled	no		no		no		no		gay	yes	1-6monthsago	dontknow	<=3monthly	no	yesmoreoften	SHC	yes	no	no	no	no	no	no	no	no	no	no	yes	no	yes	yes	severalRMPs	21-50men	sometimes	sometimes	shorter	muchless	morecomfortable	strongagree	strongagree	strongagree	neither	strongagree	nothing	yes	no	18-24yrs
50	yes	enrolled	no		no		no		no		gay	yes	1-2yearsago	noRMP	onceayear	no	dontknow	SHC	no	yes	yes	no	no	no	no	no	no	no	no	no	no	yes	2	both_sexwithCMPs	6-10men	sometimes	sometimes	longer	same	morecomfortable	strongagree	strongagree	strongagree	agree	agree	$20	yes	yes	>=45yrs
30	yes	enrolled	no		no		no		no		bisexual	yes	1-4weeksago	noRMP	<onceayear	dontknow	yesmoreoften	SHC	no	no	no	no	no	no	no	no	no	no	no	yes	yes	yes	2	noRMP	2-5men	always	noRMPslast6months	longer	muchless	muchmorecomfortable	strongagree	strongagree	strongagree	strongagree	strongagree	$50	no	yes	25-34yrs
22	yes	enrolled	no		no		no		no		gay	no	nevertested	negative	nevertested	no	no_effect	home	no	no	no	no	no	no	no	no	no	no	yes	yes	no	yes	yes	severalRMPs	6-10men	always	never	nevertested	nevertested	same	strongagree	strongagree	strongagree	strongagree	strongagree	$20	yes	no	18-24yrs
33	yes	enrolled	no		no		no		no		gay	yes	1-6monthsago	noRMP	<onceayear	dontknow	yesmoreoften	home	no	no	yes	no	no	no	no	no	no	no	no	no	yes	yes	2	noRMP	6-10men	always	noRMPslast6months	longer	muchless		strongagree	strongagree	strongagree	neither	agree	nothing	yes	yes	25-34yrs
20	yes	enrolled	no		no		no		no		gay	no	nevertested	negative	nevertested	no	dontknow	ACON	no	no	no	no	yes	no	no	no	no	no	no	no	no	2	yes	monogamous	one	noCMPslast6months	sometimes	nevertested	nevertested	muchmorecomfortable	strongagree	strongagree	strongagree	neither	strongagree	nothing	yes	no	18-24yrs
35	yes	enrolled	no		no		no		no		gay	yes	1-6monthsago	negative	twiceayear	no	yesmoreoften	SHC	yes	no	no	no	no	no	no	no	no	no	no	no	no	2	yes	monogamous	none	never	never	shorter	muchless		strongagree	strongagree	strongagree	strongagree	strongagree	$15	yes	yes	35-44yrs
44	yes	enrolled	no		no		no		no		gay	yes	1-6monthsago	positive	<=3monthly	no	yesmoreoften	SHC	no	no	no	no	yes	no	no	no	no	no	no	no	no	yes	yes	both_sexwithCMPs	6-10men	sometimes	always	sametime	muchless		strongagree	strongagree	strongagree	strongagree	strongagree	nothing	yes	yes	35-44yrs
32	yes	enrolled	no		no		no		no		gay	yes	>4yearsago	negative	<onceayear	dontknow	yesmoreoften	SHC	yes	no	no	no	yes	no	no	no	no	no	no	no	no	yes	2		2-5men	always	never	sametime	same	muchmorecomfortable	strongagree	agree	strongagree	strongagree	strongagree	nothing	yes	yes	25-34yrs
47	yes	enrolled	no		no		no		no		gay	yes	1-2yearsago	negative	onceayear	no	yesmoreoften	SHC	no	no	no	no	yes	no	no	no	no	no	no	no	no	yes	yes	both_sexwithCMPs	11-20men	sometimes	never	longer	same		agree	agree	agree	neither	agree	nothing	yes	yes	>=45yrs
30	yes	enrolled	no		no		no		no		gay	yes	1-6monthsago	positive	<=3monthly	yes	no_effect	SHC	no	no	no	no	no	no	no	no	no	no	yes	no	no	yes	yes	both_sexwithCMPs	>50men	always	always	longer	same	muchmorecomfortable	strongagree	strongagree	strongagree	strongagree	strongagree	nothing	yes	yes	25-34yrs
42	yes	enrolled	no		no		no		no		gay	yes	7-12monthsago	negative	onceayear	yes	yesmoreoften	SHC	no	no	no	no	yes	no	no	no	no	no	no	no	yes	2	yes	monogamous	one	noCMPslast6months	never	shorter	muchless	muchmorecomfortable	strongagree	strongagree	strongagree	strongagree	strongagree	nothing	yes	yes	35-44yrs
19	yes	enrolled	no		no		no		no		gay	no	nevertested	noRMP	nevertested	no	dontknow	home	no	no	no	no	no	no	no	no	no	no	no	yes	no	yes	2	noRMP	11-20men	always	noRMPslast6months	nevertested	nevertested	muchmorecomfortable	strongagree	strongagree	strongagree	strongagree	strongagree	$15	yes	no	18-24yrs
28	yes	enrolled	no		no		no		no		gay	yes	1-6monthsago	negative	<=3monthly	yes	dontknow	GP	no	no	no	no	yes	yes	no	no	no	no	no	yes	yes	yes	yes	both_sexwithCMPs	6-10men	always	always	shorter	same	morecomfortable	strongagree	strongagree	strongagree	neither	agree	nothing	yes	no	25-34yrs
36	yes	enrolled	no		no		no		no		gay	yes	1-6monthsago	noRMP	twiceayear	no	yesmoreoften	SHC	no	no	yes	no	no	no	no	no	no	no	no	no	no	yes	2	noRMP	11-20men	sometimes	noRMPslast6months	longer	same		strongagree	strongagree	strongagree	strongagree	strongagree	nothing	yes	yes	35-44yrs
41	yes	enrolled	no		no		no		no		gay	yes	>4yearsago	noRMP	<onceayear	no	yesmoreoften	ACON	yes	no	no	no	no	no	no	no	no	no	no	no	no	yes	2	me_sexwithCMPs	2-5men	always	always	longer	less	lesscomfortable	strongagree	strongagree	strongagree	strongagree	strongagree	$20	yes	yes	35-44yrs
21	yes	enrolled	no		no		no		no		gay	yes	1-6monthsago	dontknow	onceayear	no	no_effect	SHC	no	yes	no	no	no	no	no	no	no	no	no	no	no	2	yes	monogamous	2-5men	always	never	sametime	less	muchlesscomfortable	strongagree	strongagree	strongagree	neither	strongagree	nothing	yes	no	18-24yrs
24	yes	enrolled	no		no		no		no		gay	no	nevertested	dontknow	nevertested	no	dontknow	SHC	yes	no	no	no	no	no	no	no	no	no	no	yes	no	yes	yes	both_sexwithCMPs	2-5men		always	nevertested	nevertested	muchmorecomfortable	strongagree	strongagree	strongagree	neither	neither	nothing	yes	no	18-24yrs
41	yes	enrolled	no		no		no		no		gay	yes		negative	twiceayear	no	no_effect	home	no	no	no	no	no	no	no	no	no	no	no	yes	yes	yes	yes	both_sexwithCMPs	11-20men	always	never	shorter	less	muchmorecomfortable	strongagree	strongagree	strongagree	strongagree	strongagree	$20	yes	yes	35-44yrs
44	yes	enrolled	no		no		no		no		gay	yes	1-6monthsago	dontknow	<onceayear	yes	yesmoreoften	home	no	no	no	no	yes	no	no	no	no	no	no	no	yes	yes	yes	both_sexwithCMPs	2-5men	always	noRMPslast6months	longer	same	same	strongagree	strongagree	strongagree	strongagree	strongagree	$20	yes	yes	35-44yrs
52	yes	enrolled	no		no		no		no		gay	yes	2-4yearsago	negative	<onceayear	no	yesmoreoften	SHC	no	no	no	no	yes	no	no	no	no	no	no	no	no	yes	yes	both_sexwithCMPs	21-50men	always	never	longer	muchless	muchmorecomfortable	strongagree	strongagree	strongagree	strongagree	strongagree	$20	yes	yes	>=45yrs
52	yes	enrolled	no		no		no		no		gay	no	nevertested	noRMP	nevertested	no	dontknow	SHC	no	no	no	yes	no	no	no	no	no	no	no	no	no	yes	2		2-5men	sometimes	noAIRlast6months	nevertested	nevertested	morecomfortable	strongagree	strongagree	strongagree	neither	agree	nothing	yes	yes	>=45yrs
48	yes	enrolled	no		no		no		no		gay	yes	1-2yearsago	noRMP	<onceayear	no	yesmoreoften	SHC	no	no	no	no	no	no	no	no	no	yes	no	yes	yes	yes	2	noRMP	11-20men	sometimes	noRMPslast6months	sametime	less	morecomfortable	agree	strongagree	strongagree	strongagree	strongagree	$15	yes	yes	>=45yrs
46	yes	enrolled	no		no		no		no		gay	yes	1-4weeksago	dontknow	onceayear	no	dontknow	SHC	no	no	yes	no	no	no	no	no	no	no	no	no	no	yes	yes	severalRMPs	11-20men	always	always	sametime	same	same	strongagree	strongagree	strongagree	neither	neither	$15	yes	yes	>=45yrs
42	yes	enrolled	no		no		no		no		gay	yes	1-6monthsago	negative	onceayear	yes	yesmoreoften	SHC	yes	no	no	no	no	no	no	no	no	no	no	no	no	2	yes	RMPsexwithCMPs	2-5men	sometimes	sometimes	shorter	less	morecomfortable	strongagree	strongagree	strongagree	strongagree	strongagree	nothing	yes	yes	35-44yrs
38	yes	enrolled	no		no		no		no		gay	yes	1-6monthsago	noRMP	twiceayear	no	yesmoreoften	home	no	no	no	no	no	no	no	no	no	yes	no	no	no	yes	yes	severalRMPs	21-50men	sometimes	sometimes	longer	same	muchmorecomfortable	strongagree	strongagree	strongagree	agree	agree	nothing	yes	yes	35-44yrs
	yes	enrolled	no		no		no		no		gay	yes	1-2yearsago	noRMP	onceayear	yes	yesmoreoften	SHC	no	no	no	no	no	no	no	no	no	no	no	yes	yes	2	2	noRMP		noAIClast6months	noAIRlast6months	longer	less	morecomfortable	strongagree	strongagree	strongagree	agree	agree	$30	yes
42	yes	enrolled	no		no		no		no		gay	yes	>4yearsago	negative	<onceayear	dontknow	yesmoreoften	home	no	yes	yes	no	yes	no	no	no	no	yes	yes	no	yes	yes	yes	both_sexwithCMPs	11-20men	always	never	shorter	muchless	muchmorecomfortable	strongagree	strongagree	strongagree	strongagree	strongagree	$20	yes	yes	35-44yrs
22	yes	enrolled	no		no		no		no		gay	yes	1-2yearsago	noRMP	twiceayear	yes	yesmoreoften	SHC	yes	no	no	no	no	no	no	no	no	no	no	yes	yes	2	yes	RMPsexwithCMPs	2-5men	noCMPslast6months	noAIRlast6months	longer	muchless	muchmorecomfortable	strongagree	strongagree	strongagree	neither	agree	$15	yes	no	18-24yrs
27	yes	enrolled	no		no		no		no		gay	yes	2-4yearsago	dontknow	<onceayear	dontknow	yesmoreoften	SHC	yes	no	no	no	no	no	no	no	no	no	no	no	no	2	yes	both_sexwithCMPs	2-5men	noAIClast6months	never	longer	same	morecomfortable	strongagree	strongagree	strongagree	strongagree	strongagree	nothing	yes	no	25-34yrs
38	yes	enrolled	no		no		no		no		gay	yes	1-6monthsago	noRMP	twiceayear	dontknow	no_effect	GP	no	no	yes	no	no	no	no	no	no	no	no	no	no	yes	yes	severalRMPs	11-20men	sometimes	never	longer	same		strongagree	strongagree	strongagree	disagree	disagree	nothing	yes	yes	35-44yrs
27	yes	enrolled	no		no		no		no		gay	no	nevertested	noRMP	nevertested	dontknow	dontknow	SHC	no	yes	no	no	no	no	no	no	no	no	no	no	no	2	yes	severalRMPs	one	noAIClast6months	noAIRlast6months	nevertested	nevertested	morecomfortable	strongagree	strongagree	strongagree	agree	strongagree	$15	yes	no	25-34yrs
30	yes	enrolled	no		no		no		no		gay	yes	1-6monthsago	negative	<=3monthly	no	no_effect	SHC	no	no	no	no	yes	no	no	no	no	no	no	no	no	2	yes	RMPsexwithCMPs	one	always	sometimes	sametime	nevertested	same	strongagree	agree	agree	agree	agree	$20	yes	yes	25-34yrs
21	yes	enrolled	no		no		no		no		gay	yes	1-6monthsago	negative	twiceayear	dontknow	no_effect	pharmacy	no	yes	yes	no	no	no	no	no	no	no	no	no	no	2	yes	monogamous	11-20men	always	always	longer	same	lesscomfortable	agree	agree	agree	agree	agree	nothing	yes	no	18-24yrs
26	yes	enrolled	no		no		no		no		gay	no	nevertested	noRMP	nevertested	dontknow	dontknow	SHC	yes	no	no	no	no	no	no	no	no	no	no	no	no	yes	2	noRMP	11-20men	always	noRMPslast6months	nevertested	nevertested	same	neither	strongagree	strongagree	strongagree	strongagree	nothing	yes	no	25-34yrs
53	yes	enrolled	no		no		no		no		hetero	yes	2-4yearsago	noRMP	<onceayear	dontknow	dontknow	SHC	yes	no	no	no	no	no	no	no	no	no	no	no	no	2	2	noRMP	2-5men	sometimes	sometimes	longer	same	morecomfortable	agree	agree	agree	agree	agree	$20	no	yes	>=45yrs
35	yes	enrolled	no		no		no		no		gay	yes	7-12monthsago	noRMP	onceayear	no	yesmoreoften	SHC	no	no	no	no	yes	no	no	no	no	no	no	yes	yes	yes	2	noRMP	2-5men	sometimes	noRMPslast6months	longer	more	morecomfortable	strongagree	strongagree	strongagree	agree	agree	$50	yes	yes	35-44yrs
21	yes	enrolled	no		no		no		no		gay	yes	7-12monthsago	noRMP	<=3monthly	no	yesmoreoften	home	no	yes	yes	no	no	no	no	no	no	no	no	no	no	yes	2	noRMP	one	always	noRMPslast6months	shorter	muchless	muchmorecomfortable	strongagree	strongagree	strongagree	strongagree	strongagree	$15	yes	no	18-24yrs
24	yes	enrolled	no		no		no		no		gay	no	nevertested	negative	nevertested	dontknow	yesmoreoften	SHC	no	no	no	no	no	no	no	no	no	no	no	no	yes	2	yes	monogamous	one	noAIClast6months	sometimes	nevertested	nevertested		strongagree	strongagree	strongagree	neither	strongagree	nothing	yes	no	18-24yrs
27	yes	enrolled	no		no		no		no		gay	yes	1-6monthsago	negative	<=3monthly	no	yesmoreoften	SHC	no	no	no	no	no	no	no	no	no	no	no	yes	no	2	yes	monogamous	2-5men	sometimes	never	longer	more	muchlesscomfortable	strongagree	strongagree	strongagree	strongagree	strongagree	nothing	yes	no	25-34yrs
48	yes	enrolled	no		no		no		no		bisexual	yes	>4yearsago	noRMP	onceayear	no	yesmoreoften	SHC	no	no	yes	no	no	no	no	no	no	no	no	no	no	2	yes	me_sexwithCMPs	2-5men	always	always	shorter	same		neither	agree	strongagree	neither	agree	$30	no	yes	>=45yrs
63	yes	enrolled	no		no		no		no		gay	yes	1-6monthsago	negative	twiceayear	dontknow	dontknow	SHC	no	no	no	no	no	no	no	no	no	yes	no	no	no	yes	yes	both_sexwithCMPs	11-20men	sometimes	never	longer	same	muchmorecomfortable	agree	agree	strongagree	disagree	neither	$15	yes	yes	>=45yrs
44	yes	enrolled	no		no		no		no		gay	yes	1-4weeksago	noRMP	<=3monthly	dontknow	dontknow	SHC	yes	no	no	no	no	no	no	no	no	no	no	yes	no	yes	yes	both_sexwithCMPs	6-10men	sometimes	sometimes	sametime	same		strongagree	strongagree	strongagree	strongagree	strongagree	$20	yes	yes	35-44yrs
26	yes	enrolled	no		no		no		no		gay	yes	1-2yearsago	negative	onceayear	no	yesmoreoften	home	yes	no	no	no	yes	no	no	no	no	no	yes	no	yes	2	yes	monogamous	one	noCMPslast6months	sometimes	longer	same	morecomfortable	strongagree	disagree	agree	agree	agree	$15	yes	no	25-34yrs
30	yes	enrolled	no		no		no		no		gay	yes	1-6monthsago	noRMP	<=3monthly	yes	yesmoreoften	SHC	no	yes	no	no	no	no	no	no	no	no	no	no	no	yes	2	noRMP	6-10men	always	always	sametime	less		strongagree	strongagree	strongagree	strongagree	strongagree	$20	yes	yes	25-34yrs
30	yes	enrolled	no		no		no		no		gay	yes	2-4yearsago	noRMP	<onceayear	no	yesmoreoften	SHC	no	no	no	no	no	no	no	no	no	no	no	no	no	yes		noRMP	2-5men	sometimes	noRMPslast6months	longer	muchless	muchmorecomfortable	strongagree	strongagree	strongagree	strongagree	strongagree	$30	yes	yes	25-34yrs
51	yes	enrolled	no		no		no		no		gay	yes	1-2yearsago	noRMP	onceayear	dontknow	yesmoreoften	SHC	no	no	no	no	no	no	no	yes	no	no	yes	no	yes	yes	yes	both_sexwithCMPs	6-10men	always	always	longer	same	morecomfortable	strongagree	strongagree	strongagree	agree	agree	nothing	yes	yes	>=45yrs
25	yes	enrolled	no		no		no		no		gay	yes	1-6monthsago	noRMP	twiceayear	dontknow	yesmoreoften	SHC	no	no	yes	no	no	no	no	no	no	no	no	yes	no	2	yes	monogamous	2-5men	always	always	sametime	muchless	muchmorecomfortable	strongagree	strongagree	strongagree	strongagree	strongagree	$15	yes	no	25-34yrs
27	yes	enrolled	no		no		no		no		gay	yes	1-2yearsago	noRMP	onceayear	no	yesmoreoften	SHC	yes	no	yes	no	no	no	no	no	no	yes	yes	yes	no	yes	2	noRMP	2-5men	always	noRMPslast6months	longer	muchless	muchlesscomfortable	strongagree	strongagree	strongagree	strongagree	strongagree	$50	yes	no	25-34yrs
29	yes	enrolled	no		no		no		no		gay	yes	7-12monthsago	noRMP	onceayear	no	yesmoreoften	SHC	no	no	no	no	no	no	no	no	no	no	no	no	yes	yes	2	noRMP	6-10men	always	noRMPslast6months	shorter	less	same	agree	agree	agree	neither	neither	nothing	yes	no	25-34yrs
52	yes	enrolled	no		no		no		no		gay	yes	1-6monthsago	negative	<onceayear	no	no_effect	SHC	yes	no	no	no	no	no	no	no	no	no	no	no	no	yes	yes	both_sexwithCMPs	6-10men	always	never	sametime	less		agree	strongagree	strongagree	strongagree	strongagree	$30	yes	yes	>=45yrs
45	yes	enrolled	no		no		no		no		bisexual	yes	1-6monthsago	negative	onceayear	no	no_effect	SHC	no	yes	yes	no	no	no	no	no	no	no	no	no	no	yes	2	noRMP	2-5men	sometimes	noAIRlast6months	longer	same	muchmorecomfortable	strongagree	strongagree	strongagree	strongagree	strongagree	$30	no	yes	>=45yrs
22	yes	enrolled	no		no		no		no		gay	yes	1-6monthsago	noRMP	<=3monthly	no	yesmoreoften	SHC	yes	no	no	no	no	no	no	no	no	no	no	no	no	yes	2	noRMP	2-5men	always	sometimes	longer	less	muchmorecomfortable	strongagree	strongagree		agree	strongagree	$15	yes	no	18-24yrs
49	yes	enrolled	no		no		no		no		gay	yes	1-6monthsago	noRMP	<=3monthly	no	no_effect	SHC	no	no	yes	no	no	no	no	no	no	no	no	no	no	yes	2	noRMP	2-5men	always	noRMPslast6months	longer	same	same	strongagree	strongagree	strongagree	neither	neither	$20	yes	yes	>=45yrs
32	yes	enrolled	no		no		no		no		gay	yes	1-2yearsago	noRMP	onceayear	yes	yesmoreoften	SHC	no	no	yes	no	no	no	no	no	no	no	no	no	no	yes	2	noRMP	2-5men	sometimes	sometimes	longer	muchless		agree	strongagree	strongagree	neither	strongagree	$20	yes	yes	25-34yrs
21	yes	enrolled	no		no		no		no		gay	yes	1-6monthsago	dontknow	<=3monthly	yes	yesmoreoften	SHC	yes	yes	yes	no	no	no	no	yes	no	no	no	yes	no	yes	2	noRMP	2-5men	always	always	longer	less	muchmorecomfortable	strongagree	strongagree	strongagree	strongagree	strongagree	nothing	yes	no	18-24yrs
23	yes	enrolled	no		no		no		no		bisexual	yes	1-6monthsago	dontknow	<=3monthly	no	dontknow	SHC	yes	no	no	no	no	no	no	no	no	no	no	no	no	yes	yes	both_sexwithCMPs	2-5men	always	always	shorter	less	morecomfortable	strongagree	strongagree	strongagree	agree	agree	$15	no	no	18-24yrs
60	yes	enrolled	no		no		no		no		bisexual	yes	1-2yearsago	noRMP	<onceayear	no	no_effect	SHC	no	no	no	no	no	no	no	no	no	no	no	no	yes	yes	2		2-5men	sometimes	noAIRlast6months	sametime	muchless		strongagree	strongagree	strongagree	strongagree	strongagree	nothing	no	yes	>=45yrs
29	yes	enrolled	no		no		no		no		bisexual	yes	1-6monthsago	noRMP	twiceayear	no	yesmoreoften	gayvenue	no	yes	no	no	yes	no	no	yes	no	no	yes	no	yes	yes	2	noRMP	6-10men	sometimes	noRMPslast6months	longer	more	lesscomfortable	strongagree	strongagree	agree	agree	strongagree	$20	no	no	25-34yrs
24	yes	enrolled	no		no		no		no		gay	no	1-6monthsago	noRMP	twiceayear	yes	yesmoreoften	SHC	no	no	no	no	yes	no	no	no	no	no	no	no	no	2	2	noRMP	2-5men	sometimes	sometimes	longer	same	muchmorecomfortable	agree	strongagree	strongagree	strongagree	strongagree	nothing	yes	no	18-24yrs
29	yes	enrolled	no		no		no		no		gay	yes	1-6monthsago	noRMP	<=3monthly	no	no_effect	SHC	no	yes	no	no	no	no	no	no	no	no	no	no	no	yes	2	noRMP	2-5men	always	noAIRlast6months	longer	more		strongagree	strongagree	strongagree	neither	neither	$50	yes	no	25-34yrs
36	yes	enrolled	no		no		no		no		gay	yes	1-2yearsago	dontknow	onceayear	no	yesmoreoften	home	no	no	no	no	yes	no	no	no	no	no	no	yes	yes	yes	yes	severalRMPs	21-50men	always	sometimes	shorter	same	morecomfortable	strongagree	strongagree	strongagree	strongagree	strongagree	nothing	yes	yes	35-44yrs
19	yes	enrolled	no		no		no		no		gay	yes	1-2yearsago	dontknow	twiceayear	no	yesmoreoften	SHC	no	no	no	no	yes	no	no	no	no	no	no	yes	no	2	yes	monogamous	6-10men	noAIClast6months	sometimes	shorter	muchless	muchlesscomfortable	strongagree	strongagree	strongagree	strongagree	strongagree	nothing	yes	no	18-24yrs
34	yes	enrolled	no		no		no		no		gay	yes	7-12monthsago	negative	onceayear	yes	yesmoreoften	SHC	no	no	no	yes	no	no	no	no	no	no	no	no	no	yes	yes	both_sexwithCMPs	2-5men	always	never	shorter	same	morecomfortable	neither	strongagree	strongagree	agree	agree	$20	yes	yes	25-34yrs
43	yes	enrolled	no		no		no		no		bisexual	no	nevertested	noRMP	nevertested	dontknow	yesmoreoften	SHC	no	no	yes	no	no	no	no	no	no	no	no	no	no	2	2	noRMP	one	always	noRMPslast6months	sametime	muchless	muchmorecomfortable	strongagree	strongagree	strongagree	strongagree	strongagree	$15	no	yes	35-44yrs
53	yes	enrolled	no		no		no		no		other	yes	1-6monthsago	noRMP	<=3monthly	yes	yesmoreoften	home	no	yes	no	no	no	no	no	no	no	no	no	no	no	yes	2	noRMP	>50men	sometimes	sometimes	sametime	less	morecomfortable	agree	strongagree	strongagree	agree	strongagree	$20	no	yes	>=45yrs
25	yes	enrolled	no		no		no		no		bisexual	no	nevertested	dontknow	nevertested	yes	yesmoreoften	SHC	yes	no	no	no	no	no	no	no	no	no	no	no	no	2	2	monogamous	one	never	never	nevertested	nevertested	muchmorecomfortable	agree	strongagree	strongagree	neither	strongagree	nothing	no	no	25-34yrs
29	yes	enrolled	no		no		no		no		gay	yes	7-12monthsago	negative	twiceayear	dontknow	yesmoreoften	GP	no	yes	yes	no	no	no	no	no	no	yes	no	yes	yes	2	yes	monogamous	one	noAIClast6months	sometimes	longer	less	muchmorecomfortable	strongagree	strongagree	strongagree	strongagree	strongagree	$50	yes	no	25-34yrs
27	yes	enrolled	no		no		no		no		gay	yes	1-2yearsago	dontknow	onceayear	yes	yesmoreoften	SHC	yes	no	no	no	yes	no	no	no	no	no	no	yes	yes	2	yes	monogamous	one	noCMPslast6months	sometimes	longer	same	lesscomfortable	strongagree	strongagree	strongagree	neither	agree	$30	yes	no	25-34yrs
22	yes	enrolled	no		no		no		no		gay	yes	2-4yearsago	negative	<onceayear	dontknow	no_effect	SHC	no	no	no	no	yes	no	no	no	no	no	no	yes	yes	2	yes	monogamous	none	noCMPslast6months	always	longer	same	muchmorecomfortable	strongagree	strongagree	strongagree	neither	neither	$20	yes	no	18-24yrs
28	yes	enrolled	no		no		no		no		gay	yes	1-6monthsago	dontknow	twiceayear	yes	dontknow	SHC	no	yes	no	no	no	no	no	no	no	no	no	no	no				one	noCMPslast6months	never	longer	same	morecomfortable	agree	agree	strongagree	agree	agree	nothing	yes	no	25-34yrs
38	yes	enrolled	no		no		no		no		gay	yes	1-6monthsago	negative	<=3monthly	no	yesmoreoften	SHC	no	no	no	no	no	no	no	no	no	no	no	no	yes	2	yes	monogamous	one	noCMPslast6months	never	sametime	muchless	same	strongagree	strongagree	strongagree	strongagree	strongagree	$20	yes	yes	35-44yrs
21	yes	enrolled	no		no		no		no		gay	yes	1-2yearsago	negative	<onceayear	no	yesmoreoften	SHC	no	no	yes	no	no	no	no	no	no	no	no	no	yes	2	yes	monogamous	one	noCMPslast6months	never	longer	muchless	morecomfortable	strongagree	strongagree	strongagree	agree	strongagree	nothing	yes	no	18-24yrs
24	yes	enrolled	no		no		no		no		gay	yes	1-6monthsago	negative	twiceayear	yes	yesmoreoften	gayvenue	no	no	no	no	no	no	no	no	no	no	no	no	yes	yes	yes	me_sexwithCMPs	11-20men	always	always	sametime	less	lesscomfortable	strongagree	neither	agree	agree	agree	nothing	yes	no	18-24yrs
29	yes	enrolled	no		no		no		no		gay	yes	1-2yearsago	noRMP	<onceayear	no	yesmoreoften	SHC	no	no	yes	no	no	no	no	no	no	no	no	no	yes	yes	2	noRMP	11-20men	always	noRMPslast6months	longer	muchless	morecomfortable	strongagree	strongagree	strongagree	strongagree	strongagree	nothing	yes	no	25-34yrs
19	yes	enrolled	no		no		no		no		gay	yes	1-6monthsago	noRMP	<=3monthly	yes	yesmoreoften	GP	yes	no	no	no	no	no	no	no	no	no	no	no	no	yes	2	noRMP	6-10men	sometimes	noRMPslast6months	sametime	less	morecomfortable	agree	strongagree	strongagree	neither	neither	$50	yes	no	18-24yrs
33	yes	enrolled	no		no		no		no		hetero	yes	1-6monthsago	noRMP	<onceayear	no	dontknow	SHC	no	no	yes	no	no	no	no	no	no	no	no	yes	yes	yes	2	noRMP	2-5men	always	always	sametime	same	same	strongagree	strongagree	strongagree	neither	neither	$50	no	yes	25-34yrs
39	yes	enrolled	no		no		no		no		gay	yes	1-6monthsago	negative	<=3monthly	dontknow	yesmoreoften	SHC	no	no	no	no	no	no	no	no	no	no	yes	no	no	yes	yes	noRMP	11-20men	sometimes	sometimes	sametime	less	muchmorecomfortable	strongagree	strongagree	strongagree	strongagree	strongagree	nothing	yes	yes	35-44yrs
22	yes	enrolled	no		no		no		no		gay	yes	1-6monthsago	positive	<=3monthly	no	no_effect	SHC	no	no	no	no	no	no	no	no	no	no	no	no	no	2	yes	monogamous	2-5men	always	always	longer	muchless		strongagree	strongagree	strongagree	neither	strongagree	$15	yes	no	18-24yrs
42	yes	enrolled	no		no		no		no		hetero	yes	2-4yearsago	noRMP	<onceayear	dontknow	no_effect	home	yes	no	no	no	no	no	no	no	yes	no	no	yes	no		2	noRMP	one	always	noRMPslast6months	longer	same	muchmorecomfortable	strongagree	agree	strongagree	strongagree	strongagree	$50	no	yes	35-44yrs
38	yes	enrolled	no		no		no		no		hetero	yes	7-12monthsago	noRMP	twiceayear	no	yesmoreoften	SHC	no	no	no	no	no	no	no	no	no	no	no	no	no	2	2	noRMP	2-5men	sometimes	noRMPslast6months	sametime	same	same	agree	agree	agree	agree	agree	$30	no	yes	35-44yrs
35	yes	enrolled	no		no		no		no		bisexual	yes	1-6monthsago		twiceayear	dontknow	yesmoreoften	SHC	no	no	yes	no	no	no	no	no	no	no	no	no	no	yes	2	noRMP	2-5men	noCMPslast6months	noRMPslast6months	sametime	more	muchlesscomfortable	strongagree	strongagree	strongagree	strongagree	strongagree	nothing	no	yes	35-44yrs
28	yes	enrolled	no		no		no		no		gay	yes	1-4weeksago	noRMP	<=3monthly	yes	yesmoreoften	SHC	yes	no	no	no	no	yes	no	no	no	no	no	yes	no	yes	yes	noRMP	2-5men	always	always	longer	muchless	morecomfortable	agree		agree	agree	agree	nothing	yes	no	25-34yrs
40	yes	enrolled	no		no		no		no		bisexual	no	1-2yearsago	noRMP	<onceayear	no	yesmoreoften	SHC	no	no	no	no	no	no	no	no	no	no	no	no	yes	yes	2	noRMP	6-10men	always	noRMPslast6months	sametime	less	muchmorecomfortable	strongagree	strongagree	strongagree	strongagree	strongagree	$50	no	yes	35-44yrs
36	yes	enrolled	no		no		no		no		gay	yes	1-6monthsago	noRMP	twiceayear	no	yesmoreoften	SHC	no	yes	yes	no	no	no	no	no	no	no	no	no	no	yes	yes	severalRMPs	21-50men	always	always	sametime	muchless	same	strongagree	strongagree	strongagree	strongagree	strongagree	$30	yes	yes	35-44yrs
25	yes	enrolled	no		no		no		no		gay	yes	2-4yearsago	noRMP	<onceayear	dontknow	yesmoreoften	SHC	no	no	yes	no	no	no	no	no	no	no	no	no	no	2	2	noRMP	2-5men	always	always	shorter	muchless	same	agree	agree	strongagree		neither	nothing	yes	no	25-34yrs
37	yes	enrolled	no		no		no		no		gay	yes	1-6monthsago	positive	<=3monthly	no	yesmoreoften	SHC	no	no	no	no	no	no	no	no	no	no	no	yes	no	2	yes	monogamous	11-20men	sometimes	sometimes	sametime	more	muchmorecomfortable	strongagree	strongagree	strongagree	strongagree	strongagree	nothing	yes	yes	35-44yrs
28	yes	enrolled	no		no		no		no		bisexual	no	nevertested	noRMP	nevertested	dontknow	yesmoreoften	SHC	yes	no	no	no	no	no	no	no	no	no	no	no	no	yes	2	noRMP	2-5men	always	noAIRlast6months	nevertested	nevertested	morecomfortable	strongagree	strongagree	strongagree	strongagree	strongagree	nothing	no	no	25-34yrs
23	yes	enrolled	no		no		no		no		gay	yes	7-12monthsago	dontknow	twiceayear	yes	yesmoreoften	SHC	no	no	yes	no	no	no	no	no	no	no	no	no	no	2	yes	monogamous	one	never	sometimes	longer	muchless		strongagree	strongagree	strongagree	strongagree	strongagree	$15	yes	no	18-24yrs
20	yes	enrolled	no		no		no		no		gay	no	nevertested	noRMP	nevertested	no	dontknow	SHC	no	no	no	no	no	no	no	no	no	no	yes	no	no	yes	2	noRMP	2-5men	always	always	shorter	nevertested	morecomfortable	agree	agree	agree	agree	agree	$15	yes	no	18-24yrs
56	yes	enrolled	no		no		no		no		bisexual	yes	1-6monthsago	negative	twiceayear	no	yesmoreoften	SHC	yes	no	no	no	no	no	no	no	yes	no	no	no	yes	yes	yes	me_sexwithCMPs	2-5men	sometimes	never	shorter	less	muchmorecomfortable	strongagree	strongagree	strongagree	strongagree	strongagree	$15	no	yes	>=45yrs
19	yes	enrolled	no		no		no		no		gay	yes	1-6monthsago	noRMP	<=3monthly	no	yesmoreoften	gayvenue	no	no	no	no	no	no	no	no	no	no	yes	yes	no	yes	yes	both_sexwithCMPs	11-20men	always	sometimes	longer	same	muchmorecomfortable	strongagree	strongagree	strongagree	agree	agree	nothing	yes	no	18-24yrs
	yes	enrolled	no		no		no		no		gay	yes	1-6monthsago	negative	<=3monthly	yes	yesmoreoften	SHC	yes	no	no	no	no	no	no	no	no	no	no	no	no	2	2	monogamous	2-5men	sometimes	sometimes	sametime	muchless		strongagree	strongagree	strongagree	strongagree	strongagree	nothing	yes
28	yes	enrolled	no		no		no		no		bisexual	yes	1-6monthsago	noRMP	<=3monthly	no	yesmoreoften	home	no	yes	no	no	yes	yes	no	yes	no	no	no	yes	yes	yes	2	noRMP	21-50men	always	noRMPslast6months	sametime	muchless	muchmorecomfortable	agree	agree	agree	agree	agree	nothing	no	no	25-34yrs
29	yes	enrolled	no		no		no		no		gay	yes	1-6monthsago	dontknow	twiceayear	yes	yesmoreoften	SHC	no	yes	no	no	no	no	no	no	no	no	no	no	no	2	yes	monogamous	6-10men	always	sometimes	longer	same	same	strongagree	agree	strongagree	neither	strongagree	nothing	yes	no	25-34yrs
28	yes	enrolled	no		no		no		no		gay	yes	1-6monthsago	noRMP	<onceayear	no	yesmoreoften	SHC	no	no	no	no	no	no	no	no	no	no	yes	no	no	yes	yes	monogamous	2-5men	always	always	shorter	muchless		strongagree	strongagree	strongagree	strongagree	strongagree	$20	yes	no	25-34yrs
25	yes	enrolled	no		no		no		yes	reactive test	gay	yes	7-12monthsago	noRMP	twiceayear	no	yesmoreoften	SHC	yes	no	no	no	no	no	no	no	no	no	no	no	no	yes	yes	both_sexwithCMPs	21-50men	always	sometimes										yes	no	25-34yrs
44	yes	enrolled	no		no		no		no		gay	yes	1-2yearsago	dontknow	<onceayear	no	yesmoreoften	SHC	no	yes	no	no	no	no	no	no	no	no	no	no	no	yes	yes	both_sexwithCMPs	2-5men	sometimes	never	longer	same	morecomfortable	strongagree	strongagree	strongagree	strongagree	strongagree	$20	yes	yes	35-44yrs
41	yes	enrolled	no		no		no		no		gay	yes	1-2yearsago	dontknow	<onceayear	no	yesmoreoften	SHC	no	no	no	no	yes	no	no	no	no	no	no	no	no	yes	yes	both_sexwithCMPs	11-20men	sometimes	sometimes	shorter	less	same	strongagree	strongagree	strongagree	strongagree	strongagree	nothing	yes	yes	35-44yrs
31	yes	enrolled	no		no		no		no		gay	no	nevertested	noRMP	nevertested	no	yesmoreoften	SHC	no	no	yes	no	no	no	no	no	no	no	no	no	no	2	yes	RMPsexwithCMPs	6-10men	sometimes	never	nevertested	nevertested	muchmorecomfortable	strongagree	strongagree	strongagree	strongagree	strongagree	nothing	yes	yes	25-34yrs
20	yes	enrolled	no		no		no		no		bisexual	yes	7-12monthsago	noRMP	onceayear	yes	yesmoreoften	home	no	no	no	no	yes	no	no	yes	no	no	yes	yes	yes	yes	2	noRMP	11-20men	always	noRMPslast6months	sametime	less	same	agree	agree	strongagree	disagree	neither	$20	no	no	18-24yrs
34	yes	enrolled	no		no		no		no		gay	yes	1-6monthsago	noRMP	<=3monthly	no	yesmoreoften	home	yes	no	no	no	no	no	no	no	no	no	no	yes	yes	yes	2	severalRMPs	6-10men	sometimes	never	longer	same	muchmorecomfortable	strongagree	strongagree	strongagree	strongagree	strongagree	nothing	yes	yes	25-34yrs
23	yes	enrolled	no		no		no		no		gay	no	nevertested	noRMP	nevertested	yes	yesmoreoften	SHC	yes	no	no	no	yes	no	no	no	no	no	no	yes	no	yes	yes	both_sexwithCMPs	11-20men	always	sometimes	nevertested	nevertested	muchmorecomfortable	strongagree	strongagree	strongagree	strongagree	strongagree	$20	yes	no	18-24yrs
28	yes	enrolled	no		no		no		no		gay	yes	1-2yearsago	noRMP	onceayear	yes	no_effect	SHC	no	no	no	no	yes	no	no	no	no	no	no	no	yes	yes	yes	severalRMPs	6-10men	always	always	sametime	same	morecomfortable	strongagree	agree	agree	disagree	agree	$15	yes	no	25-34yrs
24	yes	enrolled	no		no		no		no		gay	yes	7-12monthsago	noRMP	onceayear	yes	dontknow	SHC	yes	no	no	no	no	no	no	no	no	yes	yes	no	no	yes	yes	noRMP	2-5men	noAIClast6months	noAIRlast6months	sametime	same	morecomfortable	strongagree	strongagree	strongagree	strongagree	strongagree	nothing	yes	no	18-24yrs
70	yes	enrolled	no		no		no		no		gay	yes	1-2yearsago	negative	onceayear	no	yesmoreoften	home	no	no	no	no	no	no	no	no	no	no	no	no	no	2	yes	RMPsexwithCMPs	2-5men	never	never	shorter	muchless	muchlesscomfortable	strongagree	strongagree	strongagree	strongagree	strongagree	$20	yes	yes	>=45yrs
28	yes	enrolled	no		no		no		no		gay	yes	1-6monthsago	noRMP	<=3monthly	no	dontknow	SHC	no	no	no	no	no	no	no	no	no	no	no	no	yes	yes	2	noRMP	21-50men	always	noRMPslast6months	longer	muchless	morecomfortable	agree	strongagree	strongagree	agree	strongagree	$30	yes	no	25-34yrs
50	yes	enrolled	no		no		no		no		gay	yes	1-6monthsago	positive	twiceayear	yes	yesmoreoften	home	no	yes	yes	no	no	no	no	no	no	no	no	no	no	2	yes	both_sexwithCMPs	2-5men	always	always	longer	less	same	agree	agree	agree	agree	agree	$15	yes	yes	>=45yrs
44	yes	enrolled	no		no		no		no		gay	yes	1-6monthsago	noRMP	twiceayear	dontknow	yesmoreoften	SHC	no	no	no	no	no	no	no	no	no	no	yes	no	no	yes	yes	both_sexwithCMPs	6-10men	sometimes	never	longer	same	morecomfortable	strongagree	strongagree	strongagree	strongagree	strongagree	nothing	yes	yes	35-44yrs
19	yes	enrolled	no		no		no		no		gay	no	nevertested	dontknow	nevertested	yes	yesmoreoften	SHC	no	no	no	no	no	no	no	no	no	yes	yes	no	yes	2	yes	monogamous	one	noCMPslast6months	always	nevertested	nevertested	morecomfortable	strongagree	strongagree	strongagree	neither	agree	nothing	yes	no	18-24yrs
49	yes	enrolled	no		no		no		no		gay	yes	>4yearsago	noRMP	<onceayear	no	no_effect	SHC	no	no	no	no	yes	no	no	no	no	no	no	no	no	yes	2	noRMP	6-10men	sometimes	noRMPslast6months	sametime	less	muchlesscomfortable	agree	agree	agree	neither	agree	nothing	yes	yes	>=45yrs
39	yes	enrolled	no		no		no		no		gay	yes	1-6monthsago	dontknow	<onceayear	no	yesmoreoften	SHC	yes	no	no	no	no	no	no	no	no	no	no	yes	no	yes	2	noRMP	6-10men	sometimes	never	shorter	muchless	muchmorecomfortable	strongagree	strongagree	strongagree	strongagree	strongagree	nothing	yes	yes	35-44yrs
58	yes	enrolled	no		no		no		no		gay	yes	1-6monthsago	negative	<=3monthly	no	no_effect	SHC	no	no	no	no	no	no	no	no	no	no	no	no	no	yes	2	me_sexwithCMPs	21-50men	always	noAIRlast6months	sametime	same	muchmorecomfortable	strongagree	strongagree	strongagree	neither	strongagree	$50	yes	yes	>=45yrs
21	yes	enrolled	no		no		no		no		gay	no	1-6monthsago	dontknow	twiceayear	no	yesmoreoften	GP	no	no	no	no	no	no	no	no	yes	no	no	no	no	yes	yes	both_sexwithCMPs	6-10men	always	sometimes	sametime	muchless	muchmorecomfortable	strongagree	strongagree	strongagree	strongagree	strongagree	nothing	yes	no	18-24yrs
24	yes	enrolled	no		no		no		no		gay	yes	1-6monthsago	negative	<=3monthly	yes	yesmoreoften	SHC	no	yes	no	no	no	no	no	no	no	no	no	no	no	2	yes	monogamous	6-10men	always	sometimes	longer	muchless	muchmorecomfortable	agree	strongagree	strongagree	strongagree	strongagree	$30	yes	no	18-24yrs
23	yes	enrolled	no		no		no		no		gay	yes	1-6monthsago	noRMP	<=3monthly	no	no_effect	GP	no	no	no	no	yes	no	no	no	no	no	no	no	no	2	2	noRMP	2-5men	always	always	shorter	same	same	agree	agree	agree	neither	neither	nothing	yes	no	18-24yrs
26	yes	enrolled	no		no		no		no		gay	yes	>4yearsago	noRMP	<onceayear	no	no_effect	pharmacy	no	no	yes	no	no	no	no	no	no	no	no	no	no	2	yes	RMPsexwithCMPs	one	noCMPslast6months	never	shorter	less	morecomfortable	strongagree	strongagree	strongagree	neither	strongagree	nothing	yes	no	25-34yrs
30	yes	enrolled	no		no		no		no		gay	yes	1-6monthsago	noRMP	twiceayear	no	no_effect	SHC	no	no	no	no	no	no	no	no	no	no	no	no	no	yes	2	noRMP	2-5men	always	noRMPslast6months	sametime	muchless	same	agree	strongagree	strongagree	strongagree	strongagree	nothing	yes	yes	25-34yrs
65	yes	enrolled	no		no		no		no		gay	yes	7-12monthsago	dontknow	onceayear	yes	dontknow	SHC	yes	no	no	no	no	no	no	no	no	no	no	yes	no	yes	yes	me_sexwithCMPs	6-10men	sometimes	always	longer	same	lesscomfortable	agree	strongagree	strongagree	neither	agree	$15	yes	yes	>=45yrs
21	yes	enrolled	no		no		no		no		gay	no	nevertested	noRMP	nevertested	dontknow	yesmoreoften	GP	yes	no	no	no	yes	no	no	no	no	yes	yes	yes	yes	yes	2	noRMP	2-5men	sometimes	noRMPslast6months	longer	muchless	muchmorecomfortable	agree	agree	agree	agree	strongagree	$15	yes	no	18-24yrs
23	yes	enrolled	no		no		no		no		gay	yes	2-4yearsago	noRMP	<onceayear	no	no_effect	SHC	no	no	no	no	yes	no	no	no	no	no	no	no	no	2	yes	monogamous	2-5men	sometimes	always	shorter	same	same	agree	agree	agree	agree	agree	$30	yes	no	18-24yrs
48	yes	enrolled	no		no		no		no		gay	yes	7-12monthsago	negative	onceayear	no	yesmoreoften	SHC	yes	no	no	no	no	no	no	no	no	no	no	yes	no	2	yes	monogamous	one	noAIClast6months	never	longer	same	lesscomfortable	strongagree	strongagree	strongagree	strongagree	strongagree	nothing	yes	yes	>=45yrs
30	yes	enrolled	no		no		no		no		gay	yes	1-6monthsago	noRMP	<=3monthly	no	no_effect	SHC	yes	no	no	no	no	no	no	no	no	no	no	yes	no	yes	2	noRMP	2-5men	always	always	sametime	same	muchmorecomfortable	strongagree	strongagree	strongagree	strongagree	strongagree	nothing	yes	yes	25-34yrs
27	yes	enrolled	no		no		no		no		gay	yes	1-2yearsago	noRMP	<onceayear	dontknow	yesmoreoften	SHC	yes	no	no	no	no	no	no	no	no	no	no	no	no	yes	2	noRMP	2-5men	always	noRMPslast6months	sametime	same	morecomfortable	strongagree	strongagree	strongagree	agree	agree	$20	yes	no	25-34yrs
20	yes	enrolled	no		no		no		no		gay	no	nevertested	dontknow	nevertested	dontknow	yesmoreoften	SHC	yes	no	no	no	yes	no	no	no	no	yes	no	no	no	yes	yes	both_sexwithCMPs	2-5men	noAIClast6months	noAIRlast6months	longer	less	muchmorecomfortable	agree	agree	agree	strongagree	strongagree	$15	yes	no	18-24yrs
33	yes	enrolled	no		no		no		no		gay	yes	1-6monthsago	noRMP	twiceayear	no	no_effect	GP	no	yes	no	no	no	no	no	no	no	no	no	no	no	2	yes	monogamous	2-5men	always	sometimes	shorter	less	muchmorecomfortable	strongagree	strongagree	strongagree	strongagree	strongagree	nothing	yes	yes	25-34yrs
30	yes	enrolled	no		no		no		no		gay	yes	7-12monthsago	noRMP	twiceayear	no	dontknow	SHC	no	no	no	no	yes	no	no	no	no	no	no	no	no	yes	2	noRMP	6-10men	always	always	sametime	same		strongagree	strongagree	strongagree	neither	agree	$15	yes	yes	25-34yrs
36	yes	enrolled	no		no		no		no		gay	yes	7-12monthsago	noRMP	onceayear	yes	yesmoreoften	SHC	yes	no	no	no	no	no	no	no	no	no	no	yes	no	yes	2		2-5men	noAIClast6months	noAIRlast6months	longer	more		agree	agree	agree	neither	neither	$50	yes	yes	35-44yrs
28	yes	enrolled	no		no		no		no		gay	yes	1-6monthsago	noRMP	twiceayear	dontknow	no_effect	SHC	no	no	no	no	no	no	no	no	no	no	no	yes	no	2	yes	noRMP	2-5men	always	always	sametime	same	morecomfortable	strongagree	strongagree	strongagree	neither	agree	nothing	yes	no	25-34yrs
24	yes	enrolled	no		no		no		yes	reactive test	gay	yes	1-6monthsago	noRMP	<=3monthly	no	dontknow	SHC	yes	no	no	no	no	no	no	no	no	no	no	no	no	yes	yes	noRMP	21-50men	always	never										yes	no	18-24yrs
33	yes	enrolled	no		no		no		no		gay	yes	2-4yearsago	dontknow	<onceayear	dontknow	yesmoreoften	home	no	no	yes	no	no	no	no	no	no	no	no	no	yes	yes	yes	me_sexwithCMPs	2-5men	always	never	sametime	less		strongagree	strongagree	strongagree	neither	agree	$30	yes	yes	25-34yrs
20	yes	enrolled	no		no		no		no		hetero	yes	1-6monthsago		<onceayear	no	no_effect	SHC	no	yes	no	no	no	no	no	no	no	no	no	no	no							shorter	less	muchlesscomfortable	strongagree	strongagree	strongagree	strongagree	strongagree	$50	no	no	18-24yrs
27	yes	enrolled	no		no		no		no		gay	yes	>4yearsago	negative	<onceayear	no	yesmoreoften	SHC	yes	no	no	no	no	no	no	no	no	no	no	no	no	yes	yes	both_sexwithCMPs	6-10men	always	always	sametime	less	muchmorecomfortable	agree	strongagree	strongagree	strongagree	strongagree	$30	yes	no	25-34yrs
30	yes	enrolled	no		no		no		no		gay	yes	>4yearsago	dontknow	<onceayear	no	yesmoreoften	SHC	no	no	yes	yes	yes	no	no	no	no	no	no	no	no	yes	2	severalRMPs	2-5men	sometimes	sometimes			same	strongagree	strongagree	strongagree	strongagree	strongagree	nothing	yes	yes	25-34yrs
31	yes	enrolled	no		no		no		no		gay	yes	7-12monthsago	dontknow	onceayear	dontknow	yesmoreoften	SHC	no	no	yes	no	no	no	no	no	no	no	no	no	no	yes	yes	monogamous	2-5men	always	always	sametime	less	lesscomfortable	agree	agree	strongagree	neither	agree	nothing	yes	yes	25-34yrs
29	yes	enrolled	no		no		no		no		gay	no	nevertested	noRMP	nevertested	no	yesmoreoften	SHC	yes	no	no	no	no	no	no	no	no	no	no	no	no	yes	2	noRMP	6-10men	sometimes	sometimes	nevertested	muchless	muchmorecomfortable	strongagree	strongagree	strongagree	strongagree	strongagree	nothing	yes	no	25-34yrs
47	yes	enrolled	no		no		no		no		gay	yes	1-2yearsago	noRMP	<onceayear	no	dontknow	SHC	no	no	no	no	yes	no	no	no	no	yes	no	no	yes	2	yes	monogamous	2-5men	sometimes	sometimes	shorter	less		strongagree	strongagree	strongagree	neither	strongagree	$30	yes	yes	>=45yrs
23	yes	enrolled	no		no		no		no		gay	yes	2-4yearsago	negative	<onceayear	dontknow	yesmoreoften	SHC	yes	no	no	no	no	no	no	no	no	no	no	yes	no	2	yes	monogamous	one	noCMPslast6months	never	nevertested	muchless	morecomfortable	strongagree	strongagree	strongagree	neither	strongagree	nothing	yes	no	18-24yrs
36	yes	enrolled	no		no		no		no		gay	yes	7-12monthsago	noRMP	twiceayear	no	yesmoreoften	SHC	no	no	yes	no	no	no	no	no	no	no	no	no	no				11-20men	always	always	sametime	muchless	morecomfortable	strongagree	agree	agree	strongagree	strongagree	nothing	yes	yes	35-44yrs
39	yes	enrolled	no		no		no		no		gay	yes	1-6monthsago	dontknow	onceayear	no	yesmoreoften	SHC	no	no	no	no	yes	no	no	no	no	no	no	no	no	yes	yes	both_sexwithCMPs	2-5men	sometimes	sometimes	shorter	muchless	muchmorecomfortable	strongagree	strongagree	strongagree	strongagree	strongagree	$50	yes	yes	35-44yrs
19	yes	enrolled	no		no		no		no		other	no	nevertested	noRMP	nevertested	no	dontknow	GP	no	no	no	no	yes	no	no	no	no	no	no	no	no	2	2	noRMP	one	noCMPslast6months	always	nevertested	nevertested		strongagree	strongagree	strongagree	neither	agree	nothing	no	no	18-24yrs
49	yes	enrolled	no		no		no		no		gay	yes	>4yearsago	negative	<onceayear	no	yesmoreoften	SHC	no	no	no	no	no	no	no	no	no	no	no	no	yes	2	yes	monogamous	none	never	sometimes	sametime	muchless	muchmorecomfortable	strongagree	strongagree	strongagree	strongagree	strongagree	nothing	yes	yes	>=45yrs
23	yes	enrolled	no		no		no		no		bisexual	yes	1-6monthsago	noRMP	<=3monthly	no	yesmoreoften	SHC	no	no	yes	no	no	no	no	no	no	no	no	no	no	2	2	noRMP	2-5men	sometimes	sometimes	longer	same	muchlesscomfortable	agree	agree	strongagree	strongdisagree	disagree	$20	no	no	18-24yrs
31	yes	enrolled	no		no		no		no		gay	no	1-6monthsago	noRMP	twiceayear	no	yesmoreoften	pharmacy	no	no	no	no	no	no	no	no	no	no	no	no	yes	yes	2	noRMP	6-10men	sometimes	noRMPslast6months	shorter	muchmore	morecomfortable	strongagree	strongagree	strongagree	strongagree	strongagree	$15	yes	yes	25-34yrs
24	yes	enrolled	no		no		no		no		gay	yes	1-6monthsago	noRMP	<=3monthly	yes	yesmoreoften	SHC	yes	no	no	no	no	no	no	no	no	no	no	no	no	yes	2	noRMP	2-5men	always	always	shorter	less	muchmorecomfortable	strongagree	strongagree	strongagree	strongagree	strongagree	nothing	yes	no	18-24yrs
56	yes	enrolled	no		no		no		no		gay	yes	2-4yearsago	negative	<onceayear	no	no_effect	SHC	no	no	yes	no	no	no	no	no	no	no	no	no	no	yes	2	noRMP	2-5men	always	noRMPslast6months	sametime	same	same	strongagree	strongagree	strongagree	neither	agree	nothing	yes	yes	>=45yrs
54	yes	enrolled	no		no		no		no		bisexual	yes	1-6monthsago	noRMP	onceayear	no	no_effect	home	no	yes	yes	no	no	no	no	no	no	no	no	no	yes	yes	2		21-50men	always	noRMPslast6months	longer	same	morecomfortable	strongagree	strongagree	strongagree	strongagree	strongagree	nothing	no	yes	>=45yrs
54	yes	enrolled	no		no		no		no		gay	yes	7-12monthsago	noRMP	twiceayear	dontknow	yesmoreoften	SHC	no	no	yes	no	no	no	no	no	no	no	no	no	no	yes	2	noRMP	2-5men	sometimes	never	shorter	same	morecomfortable	strongagree	strongagree	strongagree	neither	neither	$20	yes	yes	>=45yrs
36	yes	enrolled	no		no		no		no		bisexual	no	nevertested	negative	twiceayear	no	yesmoreoften	SHC	no	no	yes	no	no	no	no	no	no	no	no	no	no	yes	yes	monogamous	2-5men	always	sometimes	sametime	muchless	same	strongagree	strongagree	strongagree	strongagree	strongagree	$20	no	yes	35-44yrs
21	yes	enrolled	no		no		no		no		gay	no	nevertested	noRMP	nevertested	dontknow	yesmoreoften	GP	yes	no	no	no	no	no	no	no	no	no	no	no	no	2	2	noRMP	one	never	noRMPslast6months	nevertested	nevertested	muchmorecomfortable	strongagree	strongagree	strongagree	strongagree	strongagree	nothing	yes	no	18-24yrs
45	yes	enrolled	no		no		no		no		gay	yes	1-2yearsago	negative	onceayear	no	yesmoreoften	GP	yes	no	no	no	yes	no	no	no	no	no	no	yes	no	yes	yes	me_sexwithCMPs	2-5men	always	noAIRlast6months	sametime	muchless	lesscomfortable	strongagree	strongagree	strongagree	strongagree	strongagree	nothing	yes	yes	>=45yrs
27	yes	enrolled	no		no		no		no		gay	yes	1-6monthsago	noRMP	twiceayear	no	yesmoreoften	SHC	no	no	no	no	no	no	no	no	no	no	no	no	no	yes	2	noRMP	>50men	sometimes	noRMPslast6months	sametime	same	same	agree	agree	agree	agree	agree	$15	yes	no	25-34yrs
39	yes	enrolled	no		no		no		no		gay	yes	1-2yearsago	negative	<onceayear	no	dontknow	SHC	no	no	yes	no	no	no	no	no	no	no	no	no	no	2	yes	monogamous	none	noCMPslast6months	never	sametime	more	same	strongagree	strongagree	strongagree	strongagree	strongagree	nothing	yes	yes	35-44yrs
35	yes	enrolled	no		no		no		no		bisexual	no	nevertested	dontknow	nevertested	no	dontknow	ACON	yes	no	no	no	no	no	no	no	no	no	no	no	no	yes	yes	both_sexwithCMPs	11-20men	never	never	nevertested	nevertested	muchmorecomfortable	strongagree	strongagree	strongagree	strongagree	strongagree	nothing	no	yes	35-44yrs
23	yes	enrolled	no		no		no		no		bisexual	no	nevertested	noRMP	nevertested	no	dontknow	SHC	yes	no	no	no	no	no	no	yes	yes	no	no	no	no	yes	2	noRMP	6-10men	always	noRMPslast6months	nevertested	less	morecomfortable	strongagree	strongagree	strongagree	neither	agree	nothing	no	no	18-24yrs
40	yes	enrolled	no		no		no		no		gay	yes	>4yearsago	noRMP	<onceayear	yes	yesmoreoften	SHC	yes	no	yes	no	no	no	no	no	no	no	no	no	no	yes	2	noRMP	6-10men	noAIClast6months	noAIRlast6months	sametime	muchless	morecomfortable	strongagree	strongagree	strongagree	agree	strongagree	nothing	yes	yes	35-44yrs
	yes	enrolled	no		no		yes	survey missing	yes	survey missing
	yes	enrolled	no		no		yes	survey missing	yes	survey missing
21	yes	enrolled	no		no		no		no		gay	yes	1-6monthsago	dontknow	<=3monthly	yes	no_effect	SHC	no	yes	no	no	no	no	yes	no	no	no	yes	no	no	2	yes	monogamous	2-5men	sometimes	never	sametime	same	muchmorecomfortable	strongagree	strongagree	strongagree	strongagree	strongagree	$30	yes	no	18-24yrs
36	yes	enrolled	no		no		no		no		gay	yes	7-12monthsago	dontknow	onceayear	dontknow	yesmoreoften	SHC	no	no	yes	no	no	no	no	no	no	no	no	no	no	2	yes	both_sexwithCMPs	2-5men	always	sometimes	sametime	same	morecomfortable	strongagree	strongagree	strongagree	agree	agree	$15	yes	yes	35-44yrs
18	yes	enrolled	no		no		no		no		gay	no	nevertested	negative	nevertested	no	yesmoreoften	SHC	no	no	yes	no	no	no	no	no	no	no	no	no	no	2	yes	monogamous	one	always	always	nevertested	less		strongagree	strongagree	strongagree	neither	strongagree	nothing	yes	no	18-24yrs
21	yes	enrolled	no		no		no		no		gay	yes	1-2yearsago	negative	onceayear	no	yesmoreoften	SHC	no	no	yes	no	yes	no	no	no	no	no	no	yes	no	yes	2	noRMP	2-5men	sometimes	never	longer	same	lesscomfortable	agree	agree	agree	neither	agree	$15	yes	no	18-24yrs
41	yes	enrolled	no		no		no		no		gay	yes	>4yearsago	noRMP	<=3monthly	yes	yesmoreoften	SHC	yes	no	no	no	no	no	no	no	no	no	no	no	no	yes	2	noRMP	2-5men	always	always	shorter	muchless		strongagree	strongagree	strongagree	strongagree	strongagree	nothing	yes	yes	35-44yrs
29	yes	enrolled	no		no		no		no		bisexual	no	nevertested	noRMP	nevertested	no	dontknow	SHC	no	no	no	no	no	no	no	no	no	no	no	no	yes	2	2	noRMP	none	noCMPslast6months	noRMPslast6months	nevertested	nevertested	muchmorecomfortable	strongagree	strongagree	strongagree	strongagree	strongagree	nothing	no	no	25-34yrs
36	yes	enrolled	no		no		no		no		gay	no	nevertested	dontknow	nevertested	dontknow	no_effect	SHC	no	no	yes	no	no	no	no	no	no	yes	yes	yes	no	2	yes	RMPsexwithCMPs	2-5men	always	never	nevertested	nevertested	same	strongagree	strongagree	strongagree	agree	strongagree	$15	yes	yes	35-44yrs
22	yes	enrolled	no		no		no		no		gay	yes	2-4yearsago	dontknow	<onceayear	dontknow	yesmoreoften	SHC	no	no	no	no	no	no	no	no	no	no	no	yes	no	2	yes	monogamous				sametime	same		strongagree	strongagree	strongagree	strongagree	strongagree	nothing	yes	no	18-24yrs
20	yes	enrolled	no		no		no		no		gay	yes	2-4yearsago	negative	<onceayear	dontknow	yesmoreoften	SHC	no	yes	yes	no	no	no	no	no	no	no	no	no	no	yes	yes	monogamous	one	noCMPslast6months	sometimes	nevertested	nevertested	muchmorecomfortable	strongagree	strongagree	strongagree	neither	strongagree	nothing	yes	no	18-24yrs
48	yes	enrolled	no		no		no		no		bisexual	yes	1-6monthsago	noRMP	<=3monthly	no	yesmoreoften	SHC	no	no	yes	no	no	no	no	no	no	no	no	no	no	yes	2	noRMP	2-5men	always	noRMPslast6months	sametime	less		strongagree	strongagree	strongagree	strongagree	strongagree	nothing	no	yes	>=45yrs
41	yes	enrolled	no		no		no		no		gay	yes	7-12monthsago	noRMP	twiceayear	dontknow	no_effect	SHC	no	yes	yes	no	no	no	no	no	no	no	yes	no	yes	yes	yes	both_sexwithCMPs	21-50men	sometimes	sometimes	longer	muchless		strongagree	strongagree	strongagree	strongagree	strongagree	$50	yes	yes	35-44yrs
23	yes	enrolled	no		no		no		no		gay	yes	7-12monthsago	noRMP	<onceayear	yes	yesmoreoften	SHC	no	no	no	no	yes	no	no	no	no	no	no	no	yes	yes	2	noRMP	11-20men	sometimes	noRMPslast6months	sametime	same	lesscomfortable	strongagree	agree	strongagree	neither		$15	yes	no	18-24yrs
25	yes	enrolled	no		no		no		no		gay	no	nevertested	noRMP	nevertested	no	dontknow	SHC	no	no	yes	no	no	no	no	no	no	no	no	no	no	2	2	noRMP	none	noCMPslast6months	noRMPslast6months	nevertested	nevertested	morecomfortable	strongagree	strongagree	strongagree	strongagree	strongagree	$50	yes	no	25-34yrs
27	yes	enrolled	no		no		no		no		gay	no	nevertested	dontknow	nevertested	dontknow	yesmoreoften	SHC	yes	no	no	no	no	no	no	no	no	no	yes	no	no	2	yes	monogamous	none	always	always	nevertested	nevertested	morecomfortable	strongagree	strongagree	strongagree	strongagree	strongagree	$20	yes	no	25-34yrs
23	yes	enrolled	no		no		no		no		gay	yes	1-6monthsago	noRMP	<=3monthly	no	yesmoreoften	SHC	no	yes	yes	no	no	no	no	no	no	no	no	no	yes	yes	2	noRMP	6-10men	always	sometimes	longer	muchless		strongagree	strongagree	strongagree	strongagree	strongagree	nothing	yes	no	18-24yrs
41	yes	enrolled	no		no		no		no		bisexual	yes	1-6monthsago	noRMP	onceayear	no	yesmoreoften	SHC	no	no	yes	no	no	no	no	no	no	no	no	no	no	yes	2	noRMP	2-5men	sometimes	sometimes	longer	same		agree	agree	agree	neither	neither	$15	no	yes	35-44yrs
31	yes	enrolled	no		no		no		no		gay	yes	>4yearsago	negative	<onceayear	dontknow	yesmoreoften	SHC	yes	no	no	no	no	no	no	no	no	no	no	yes	no	yes	yes	me_sexwithCMPs		always	noAIRlast6months	sametime	less	same	strongagree	strongagree	strongagree	strongagree	strongagree	$50	yes	yes	25-34yrs
30	yes	enrolled	no		no		no		no		bisexual	yes	1-6monthsago	noRMP	twiceayear	yes	yesmoreoften	SHC	yes	no	no	no	no	no	no	no	yes	no	no	yes	no	2	2	noRMP	2-5men	sometimes	noRMPslast6months	shorter	muchless	morecomfortable	strongagree	strongagree	strongagree	strongagree	strongagree	nothing	no	yes	25-34yrs
31	yes	enrolled	no		no		no		no		gay	yes	7-12monthsago	noRMP	onceayear	dontknow	yesmoreoften	SHC	no	yes	no	no	no	no	no	no	no	no	no	no	no				6-10men	sometimes	noRMPslast6months	sametime	muchless	morecomfortable	strongagree	strongagree	strongagree	neither	agree	nothing	yes	yes	25-34yrs
36	yes	enrolled	no		no		no		no		gay	yes	1-2yearsago	noRMP	twiceayear	dontknow	yesmoreoften	SHC	no	no	yes	no	no	no	no	no	no	no	no	no	no	yes	2	noRMP	one	sometimes	noRMPslast6months	longer	muchless	muchmorecomfortable	strongagree	strongagree	strongagree	agree	strongagree	nothing	yes	yes	35-44yrs
32	yes	enrolled	no		no		no		no		gay	yes	7-12monthsago	dontknow	onceayear	dontknow	yesmoreoften	home	no	yes	no	no	no	no	no	no	no	no	no	yes	no	2	yes	monogamous	one	noCMPslast6months	never	sametime	less	same	strongagree	strongagree	strongagree	agree		nothing	yes	yes	25-34yrs
24	yes	enrolled	no		no		no		no		gay	yes	1-2yearsago	negative	onceayear	no	yesmoreoften	SHC	yes	no	no	no	no	no	no	no	no	no	no	no	no	2	yes	monogamous	one	never	never	sametime	less		agree	strongagree	strongagree	strongagree	strongagree	nothing	yes	no	18-24yrs
24	yes	enrolled	no		no		no		no		gay	no	nevertested	dontknow	nevertested	dontknow	yesmoreoften	SHC	yes	no	no	no	no	no	no	no	no	no	no	no	no	yes	yes	noRMP	2-5men	sometimes	never	nevertested	nevertested	muchmorecomfortable	strongagree	agree	strongagree	agree	agree	nothing	yes	no	18-24yrs
19	yes	enrolled	no		no		no		no		gay	yes	7-12monthsago	negative	twiceayear	no	yesmoreoften	SHC	yes	yes	yes	no	no	no	no	no	no	no	no	no	no	yes	yes	both_sexwithCMPs	2-5men	sometimes	sometimes	longer	more	muchmorecomfortable	strongagree	strongagree	strongagree	strongagree	strongagree	nothing	yes	no	18-24yrs
29	yes	enrolled	no		no		no		no		gay	no	nevertested	dontknow	nevertested	yes	yesmoreoften	SHC	yes	no	yes	no	no	no	no	no	no	no	no	no	no	2	yes	monogamous	one	noAIClast6months	always	nevertested	nevertested	morecomfortable	strongagree	strongagree	strongagree	agree	agree	nothing	yes	no	25-34yrs
25	yes	enrolled	no		no		no		no		bisexual	no		negative	nevertested	no	yesmoreoften	GP	no	no	yes	no	no	no	no	no	no	no	no	no	yes	2	yes	monogamous	2-5men	noAIClast6months	noAIRlast6months	nevertested	nevertested	muchmorecomfortable	strongagree	strongagree	strongagree	strongagree	strongagree	$15	no	no	25-34yrs
23	yes	enrolled	no		no		no		no		bisexual	yes	1-6monthsago	noRMP	<=3monthly	no	no_effect	SHC	no	yes	no	no	no	no	no	no	no	no	no	no	no	yes	2	severalRMPs	11-20men	always	sometimes	longer	more	muchmorecomfortable	agree	agree	agree	agree	strongagree	nothing	no	no	18-24yrs
25	yes	enrolled	no		no		no		no		bisexual	yes	1-6monthsago	noRMP	<onceayear	yes	dontknow	SHC	no	no	yes	no	no	no	no	no	no	no	no	no	no	yes	2	noRMP	one	sometimes	noRMPslast6months	sametime	same	morecomfortable	agree	agree	agree	agree	agree	$15	no	no	25-34yrs
31	yes	enrolled	no		no		no		no		gay	yes	1-6monthsago	negative	twiceayear	no	yesmoreoften	SHC	yes	no	no	no	no	no	no	no	no	no	yes	yes	no	yes	2	noRMP	2-5men	noAIClast6months	noAIRlast6months	shorter	muchless	muchmorecomfortable	strongagree	strongagree	strongagree	strongagree	strongagree	nothing	yes	yes	25-34yrs
23	yes	enrolled	no		no		no		no		gay	yes	1-6monthsago	negative	<=3monthly	dontknow	dontknow	SHC	yes	no	no	no	no	no	no	no	no	no	no	no	no	yes	2	severalRMPs	2-5men	sometimes	sometimes	shorter	less	morecomfortable	strongagree	strongagree	strongagree	agree	agree	$15	yes	no	18-24yrs
31	yes	enrolled	no		no		no		no		gay	yes	>4yearsago	negative	<onceayear	yes	yesmoreoften	SHC	no	no	no	no	no	no	no	no	no	no	no	no	no	2	yes	monogamous	one	noCMPslast6months	sometimes	longer	less	same	strongagree	strongagree	strongagree	agree	agree	nothing	yes	yes	25-34yrs
54	yes	enrolled	no		no		no		no		other	yes	1-6monthsago	noRMP	<onceayear	yes	dontknow	SHC	no	no	no	no	no	no	yes	no	no	no	no	no	no	2	2	noRMP	2-5men	always	always	sametime	less	same	strongagree	strongagree	strongagree	strongagree	strongagree	nothing	no	yes	>=45yrs
46	yes	enrolled	no		no		no		no		gay	yes	7-12monthsago	negative	onceayear	dontknow	yesmoreoften	SHC	no	no	no	no	no	no	no	no	no	yes	yes	no	yes	yes	yes	both_sexwithCMPs	11-20men	sometimes	sometimes	sametime	same	muchmorecomfortable	strongagree	strongagree	strongagree	agree	strongagree	$20	yes	yes	>=45yrs
55	yes	enrolled	no		no		no		no		gay	yes	1-2yearsago	noRMP	onceayear	no	no_effect	SHC	no	no	yes	no	no	no	no	no	no	no	no	no	no	yes	yes	severalRMPs	21-50men	always	always	shorter	less	morecomfortable	strongagree	strongagree	strongagree	agree	strongagree	$20	yes	yes	>=45yrs
18	yes	enrolled	no		no		no		no		bisexual	no	nevertested	dontknow	nevertested	no	no_effect	SHC	yes	no	no	no	no	no	no	no	no	no	no	no	no	yes	yes	noRMP	2-5men	always	always	nevertested	less	morecomfortable	agree	agree	agree	strongagree	neither	nothing	no	no	18-24yrs
28	yes	enrolled	no		no		no		no		gay	no	nevertested	noRMP	nevertested	dontknow	yesmoreoften	GP	no	no	yes	yes	no	no	no	no	no	no	no	no	no	yes	2	noRMP	2-5men	always	noRMPslast6months	nevertested	nevertested	muchlesscomfortable	strongagree	strongagree	strongagree	strongagree	strongagree	nothing	yes	no	25-34yrs
24	yes	enrolled	no		no		no		no		gay	yes	1-6monthsago	negative	twiceayear	yes	no_effect	home	yes	yes	no	no	no	no	no	no	no	no	no	no	no	2	yes	monogamous	2-5men	sometimes	always	sametime	more	muchmorecomfortable	strongagree	strongagree	strongagree	strongagree	strongagree	$20	yes	no	18-24yrs
33	yes	enrolled	no		no		no		no		gay	yes	2-4yearsago	negative	onceayear	yes	yesmoreoften	SHC	no	no	yes	no	no	no	no	no	no	no	no	no	yes	yes	2	me_sexwithCMPs	6-10men	always	sometimes	sametime	less	same	strongagree	strongagree	strongagree	strongagree	strongagree	$20	yes	yes	25-34yrs
27	yes	enrolled	no		no		no		no		gay	yes	1-2yearsago	noRMP	<onceayear	dontknow	yesmoreoften	SHC	yes	no	no	no	no	no	yes	yes	yes	no	no	yes	yes	yes	2	noRMP	11-20men	sometimes	noRMPslast6months	nevertested	nevertested	morecomfortable	neither	disagree	agree	agree	agree	nothing	yes	no	25-34yrs
36	yes	enrolled	no		no		no		no		gay	yes	1-6monthsago	noRMP	twiceayear	no	yesmoreoften	GP	no	no	no	no	no	no	no	no	no	no	no	no	yes	yes	2	noRMP	6-10men	sometimes	noRMPslast6months	shorter	muchless	muchmorecomfortable	agree	agree	strongagree	strongagree	strongagree	nothing	yes	yes	35-44yrs
42	yes	enrolled	no		no		no		no		bisexual	yes	1-2yearsago	noRMP	onceayear	no	no_effect	SHC	no	no	no	no	yes	no	no	no	no	no	no	no	no	yes	yes	severalRMPs	11-20men	sometimes	sometimes	shorter	muchmore	same	strongagree	strongagree	strongagree	agree	strongagree	nothing	no	yes	35-44yrs
28	yes	enrolled	no		no		no		no		gay	yes	1-6monthsago	dontknow	<=3monthly	no	yesmoreoften	SHC	yes	no	no	no	no	no	no	no	no	no	no	no	no	yes	yes	both_sexwithCMPs	2-5men	noCMPslast6months	never	sametime	same	same	strongagree	strongagree	strongagree	strongdisagree	strongagree	nothing	yes	no	25-34yrs
50	yes	enrolled	no		no		no		no		gay	yes	1-2yearsago	positive	onceayear	no	no_effect	SHC	no	no	no	no	yes	yes	no	no	no	no	no	no	yes	yes	yes	me_sexwithCMPs	2-5men	always	always	shorter	less	muchmorecomfortable	strongagree	strongagree	strongagree	agree	strongagree	$20	yes	yes	>=45yrs
28	yes	enrolled	no		no		no		no		gay	yes	1-2yearsago	dontknow	onceayear	no	yesmoreoften	SHC	no	no	no	no	yes	no	no	no	no	no	no	no	yes	2	2	monogamous		noAIClast6months	noAIRlast6months	sametime	same	lesscomfortable	agree	agree	agree	agree	agree	nothing	yes	no	25-34yrs
36	yes	enrolled	no		no		no		no		gay	no	1-6monthsago	negative	twiceayear	no	yesmoreoften	SHC	no	yes	no	no	no	no	no	no	no	no	no	no	no	yes	yes	both_sexwithCMPs	2-5men	always	sometimes	sametime	muchless	muchlesscomfortable	strongagree	strongagree	strongagree	neither	agree	$15	yes	yes	35-44yrs
35	yes	enrolled	no		no		no		no		bisexual	yes	1-6monthsago	noRMP	onceayear	dontknow	yesmoreoften	SHC	yes	no	yes	no	no	yes	no	no	no	no	no	no	no	yes	yes	RMPsexwithCMPs	6-10men	sometimes	never	shorter	muchless	same	strongagree	strongagree	strongagree	strongagree	strongagree	$20	no	yes	35-44yrs
29	yes	enrolled	no		no		no		no		gay	no	nevertested	noRMP	nevertested	yes	yesmoreoften	SHC	no	no	yes	no	yes	no	no	no	no	yes	no	no	no	2	2	noRMP	one	never	never	nevertested	nevertested	lesscomfortable	strongagree	strongagree	strongagree	disagree	neither	$20	yes	no	25-34yrs
22	yes	enrolled	no		no		no		no		gay	yes	7-12monthsago	dontknow	twiceayear	no	yesmoreoften	GP	no	no	no	no	yes	no	no	no	no	no	no	no	no	yes	yes	severalRMPs	2-5men	never	sometimes	shorter	muchless	same	strongagree	strongagree	strongagree	strongagree	strongagree	nothing	yes	no	18-24yrs
25	yes	enrolled	no		no		no		no		gay	yes	>4yearsago	dontknow	<onceayear	no	yesmoreoften	SHC	no	no	no	no	yes	no	no	no	no	no	yes	no	no	2	yes	monogamous	21-50men	always	never	sametime	same	muchmorecomfortable	strongagree	strongagree	strongagree	agree	strongagree	$50	yes	no	25-34yrs
19	yes	enrolled	no		no		no		no		gay	yes	7-12monthsago	negative	twiceayear	no	no_effect	SHC	no	yes	no	no	no	no	no	no	no	yes	yes	no	no	2	yes	monogamous	2-5men	sometimes	sometimes	longer	same	same	agree	agree	agree	strongdisagree	agree	nothing	yes	no	18-24yrs
37	yes	enrolled	no		no		no		no		gay	yes	1-2yearsago	negative	<onceayear	dontknow	dontknow	home	no	no	no	no	yes	no	no	yes	no	no	no	no	no	yes	yes	both_sexwithCMPs	2-5men	always	never	sametime	less	muchmorecomfortable	agree	agree	agree	agree	agree	$15	yes	yes	35-44yrs
27	yes	enrolled	no		no		no		no		gay	yes	1-6monthsago	negative	<=3monthly	no	no_effect	SHC	no	no	yes	no	no	no	no	no	no	no	no	no	no	yes	yes	both_sexwithCMPs	2-5men	always	never	sametime	muchless	muchmorecomfortable	strongagree	strongagree	strongagree	strongagree	strongagree	nothing	yes	no	25-34yrs
24	yes	enrolled	no		no		no		no		gay	yes	2-4yearsago	negative	<onceayear	yes	dontknow	SHC	no	yes	no	no	no	no	no	no	no	no	no	no	no	2	yes	monogamous	2-5men	always	sometimes		less	muchlesscomfortable	strongagree	strongagree	strongagree	neither	strongagree	nothing	yes	no	18-24yrs
21	yes	enrolled	no		no		no		no		gay	yes	1-2yearsago	negative	onceayear	no	yesmoreoften	SHC	yes	no	no	no	no	no	no	no	no	no	no	no	no	2	yes	both_sexwithCMPs	2-5men	always	never	sametime	less	muchmorecomfortable	strongagree	strongagree	strongagree	strongagree	strongagree	$20	yes	no	18-24yrs
28	yes	enrolled	no		no		no		no		gay	yes	2-4yearsago	noRMP	<onceayear	no	yesmoreoften	SHC	no	no	no	no	yes	no	no	no	no	no	no	yes	yes	yes	2	noRMP	2-5men	sometimes	noRMPslast6months	longer	muchless	same	strongagree	strongagree	strongagree	neither	neither	$50	yes	no	25-34yrs
22	yes	enrolled	no		no		no		no		bisexual	no	nevertested		nevertested	dontknow	yesmoreoften	SHC	no	no	no	yes	no	no	no	no	no	no	no	no	no	yes	2	monogamous	2-5men	never	never	nevertested	nevertested	morecomfortable	strongagree	strongagree	strongagree	agree	strongagree	$30	no	no	18-24yrs
23	yes	enrolled	no		no		no		no		gay	yes	1-6monthsago	dontknow	<=3monthly	no	yesmoreoften	SHC	no	yes	yes	no	no	no	no	no	no	no	no	no	no	yes	yes	me_sexwithCMPs	21-50men	sometimes	sometimes	sametime	same	lesscomfortable	agree	agree	agree	agree	agree	nothing	yes	no	18-24yrs
50	yes	enrolled	no		no		no		no		gay	yes	1-6monthsago	dontknow	onceayear	yes	yesmoreoften	GP	no	no	no	no	no	no	no	no	no	no	no	no	yes				2-5men	noAIClast6months	never	longer	same	lesscomfortable	strongagree	strongagree	strongagree	strongagree	strongagree	$50	yes	yes	>=45yrs
22	yes	enrolled	no		no		no		no		gay	yes	7-12monthsago	dontknow	onceayear	no	dontknow	SHC	yes	no	no	no	no	no	no	no	no	yes	yes	yes	yes	2	yes		one	always	always	sametime	muchmore	muchmorecomfortable	strongagree	strongagree	strongagree	strongagree	strongagree		yes	no	18-24yrs
21	yes	enrolled	no		no		no		no		gay	yes	1-6monthsago	noRMP	twiceayear	yes	yesmoreoften	home	no	yes	no	no	yes	no	no	no	no	no	no	no	yes	2	yes	severalRMPs	2-5men	always	sometimes	sametime	less	muchmorecomfortable	strongagree	strongagree	strongagree	strongagree	strongagree	nothing	yes	no	18-24yrs
29	yes	enrolled	no		no		no		no		gay	yes	7-12monthsago	noRMP	onceayear	no	yesmoreoften	SHC	no	no	yes	no	no	no	no	no	no	no	no	no	no	2	2	noRMP	2-5men	sometimes	sometimes	longer	less	morecomfortable	agree	agree	strongagree	agree	strongagree	nothing	yes	no	25-34yrs
31	yes	enrolled	no		no		no		no		gay	yes	1-2yearsago	negative	onceayear	no	dontknow	SHC	no	no	yes	no	no	no	no	no	no	no	no	no	no	2	yes	monogamous	one	noCMPslast6months	noAIRlast6months	sametime	same	same	strongagree	strongagree	strongagree	neither	agree	$15	yes	yes	25-34yrs
23	yes	enrolled	no		no		no		no		gay	no	nevertested	negative	nevertested	yes	yesmoreoften	home	yes	no	no	no	no	no	no	no	no	no	no	no	no	yes	2	noRMP	2-5men	sometimes	noRMPslast6months	nevertested	nevertested		agree	agree	agree	agree	agree	$30	yes	no	18-24yrs
20	yes	enrolled	no		no		no		yes	part 1 only	gay	yes	1-2yearsago	negative	onceayear	no	yesmoreoften	home	yes	no	no	no	no	no	no	no	no	yes	yes	yes	no	2	yes	RMPsexwithCMPs	2-5men	always	always										yes	no	18-24yrs
	yes	enrolled	no		no		no		no										no	no	no	no	no	no	no	no	no	no	no	no	no	yes	yes	me_sexwithCMPs	11-20men	always	always	longer	muchless	same	strongagree	strongagree	strongagree	neither	agree	nothing
24	yes	enrolled	no		no		no		no		gay	no	nevertested	dontknow	nevertested	no	yesmoreoften	home	no	yes	yes	no	no	no	no	no	no	no	yes	yes	yes	2	yes	monogamous	one	noAIClast6months	noAIRlast6months	nevertested	nevertested	morecomfortable	strongagree	strongagree	strongagree	strongagree	strongagree	nothing	yes	no	18-24yrs
25	yes	enrolled	no		no		no		no		gay	yes	1-6monthsago	dontknow	twiceayear	no	yesmoreoften	SHC	yes	no	no	no	yes	no	no	no	no	yes	yes	yes	no	yes	yes	noRMP	6-10men	sometimes	sometimes	sametime	less	same	strongagree	strongagree	strongagree	strongagree	strongagree	nothing	yes	no	25-34yrs
34	yes	enrolled	no		no		no		no		bisexual	no	nevertested	noRMP	nevertested	yes	yesmoreoften	SHC	yes	no	no	no	no	no	no	no	no	no	no	yes	no	yes	2	noRMP	one	always	noAIRlast6months	nevertested	nevertested	morecomfortable	agree	agree	agree	agree	agree	nothing	no	yes	25-34yrs
28	yes	enrolled	no		no		no		no		gay	yes	1-2yearsago	negative	onceayear	no	yesmoreoften	SHC	no	yes	no	no	no	no	no	no	no	no	no	no	no	yes	yes	severalRMPs	2-5men	always	always	longer	muchless	muchmorecomfortable	strongagree	strongagree	strongagree	strongagree	strongagree	nothing	yes	no	25-34yrs
22	yes	enrolled	no		no		no		no		bisexual	yes	1-6monthsago	noRMP	<=3monthly	no	yesmoreoften	SHC	yes	no	no	no	no	no	no	yes	no	no	yes	yes	yes	yes	yes	severalRMPs	11-20men	sometimes	sometimes	shorter	muchless	muchmorecomfortable	strongagree	strongagree	strongagree	strongagree	strongagree	nothing	no	no	18-24yrs
18	yes	enrolled	no		no		no		no		gay	yes	1-6monthsago	noRMP	<=3monthly	yes	yesmoreoften	GP	no	yes	yes	no	no	no	no	no	no	no	no	no	no	yes	2	noRMP	2-5men	always	noRMPslast6months	shorter	same	muchmorecomfortable	strongagree	strongagree	strongagree	strongagree	strongagree	nothing	yes	no	18-24yrs
30	yes	enrolled	no		no		no		no		gay	yes	1-2yearsago	negative	onceayear	no	dontknow	SHC	no	no	no	no	yes	no	no	no	no	no	no	yes	yes	yes	yes	both_sexwithCMPs	2-5men	always	never	longer	same	same	agree	agree	agree	agree	agree	nothing	yes	yes	25-34yrs
42	yes	enrolled	no		no		no		no		bisexual	yes	1-6monthsago	noRMP	twiceayear	no	yesmoreoften	SHC	no	no	no	no	no	no	no	no	no	no	no	yes	no	yes	2	noRMP	2-5men	always	noRMPslast6months	sametime	muchless	same	strongagree	strongagree	strongagree	strongagree	strongagree	$50	no	yes	35-44yrs
62	yes	enrolled	no		no		no		no		bisexual	yes	>4yearsago	noRMP		dontknow	yesmoreoften	SHC	no	no	no	no	no	no	no	yes	no	no	no	no	no	yes	2	noRMP	2-5men	always		longer	less	lesscomfortable	agree	agree	agree	agree	agree	nothing	no	yes	>=45yrs
43	yes	enrolled	no		no		no		no		gay	yes	1-2yearsago	negative	onceayear	no	yesmoreoften	SHC	no	no	no	no	no	no	no	no	no	no	no	no	no	yes	yes	both_sexwithCMPs	11-20men	always	sometimes	sametime	muchless		strongagree	strongagree	strongagree	strongagree	strongagree	nothing	yes	yes	35-44yrs
21	yes	enrolled	no		no		no		no		gay	yes	<1weekago	noRMP	twiceayear	yes	yesmoreoften	SHC	no	no	no	no	yes	no	no	no	no	no	no	no	no	yes	2	noRMP	11-20men	sometimes	never	sametime	same	muchmorecomfortable	strongagree	strongagree	strongagree	neither	agree	nothing	yes	no	18-24yrs
30	yes	enrolled	no		no		no		no		gay	yes	1-6monthsago	noRMP	onceayear	dontknow	yesmoreoften	home	no	no	no	no	yes	no	no	no	no	no	no	no	no	2	2	noRMP	2-5men	sometimes	noRMPslast6months	sametime	same	morecomfortable	neither	agree	agree	neither	neither	$15	yes	yes	25-34yrs
22	yes	enrolled	no		no		no		no		gay	yes	1-2yearsago	noRMP	onceayear	no	no_effect	SHC	yes	no	no	no	no	no	no	no	no	no	no	no	no	yes	2	noRMP	2-5men	sometimes	noRMPslast6months	longer	same	muchlesscomfortable	agree	agree	agree	agree	agree	$20	yes	no	18-24yrs
28	yes	enrolled	no		no		no		no		gay	yes	1-2yearsago	noRMP	twiceayear	yes	dontknow	SHC	no	no	yes	no	no	no	no	no	no	no	no	no	no	yes	2	noRMP	2-5men	always	noAIRlast6months	longer	same	morecomfortable	agree	agree	agree	neither	neither	nothing	yes	no	25-34yrs
42	yes	enrolled	no		no		no		no		gay	yes	1-6monthsago	noRMP	<=3monthly	no	yesmoreoften	SHC	no	no	yes	no	no	no	no	no	no	no	no	no	no	yes	2	noRMP	6-10men	always	noRMPslast6months	sametime	same	morecomfortable	agree		agree	agree	agree	nothing	yes	yes	35-44yrs
22	yes	enrolled	no		no		no		no		bisexual	yes	1-6monthsago	noRMP	<=3monthly	no	yesmoreoften	SHC	no	no	yes	no	no	no	no	no	no	no	no	no	no	yes	2	noRMP	2-5men	always	noRMPslast6months	sametime	less	morecomfortable	agree	agree	strongagree	agree	agree	nothing	no	no	18-24yrs
44	yes	enrolled	no		no		no		no		gay	yes	7-12monthsago	noRMP	onceayear	dontknow	yesmoreoften	SHC	no	no	no	no	no	no	no	yes	no	no	no	no	yes	yes	2	noRMP	11-20men	always	always	longer	same	lesscomfortable	agree	agree	agree	strongagree	strongagree	nothing	yes	yes	35-44yrs
41	yes	enrolled	no		no		no		no		gay	yes	1-6monthsago	negative	<=3monthly	no	yesmoreoften	home	no	no	no	no	no	no	no	no	no	no	no	no	yes	yes	yes	both_sexwithCMPs	21-50men	sometimes	never	sametime	muchless	morecomfortable	strongagree	strongagree	strongagree	strongagree	strongagree	$20	yes	yes	35-44yrs
43	yes	enrolled	no		no		no		no		gay	yes	1-6monthsago	negative	<=3monthly	yes	dontknow	SHC	no	no	no	no	yes	no	no	no	no	no	no	no	no	yes	yes	both_sexwithCMPs	6-10men	sometimes	never	sametime	less	muchmorecomfortable	strongagree	strongagree	strongagree	agree	strongagree	$20	yes	yes	35-44yrs
38	yes	enrolled	no		no		no		no		gay	yes	2-4yearsago	noRMP	<onceayear	no	yesmoreoften	SHC	no	yes	yes	no	yes	no	yes	no	no	no	no	no	yes	yes	2	noRMP	2-5men	noAIClast6months	noAIRlast6months	sametime	less	morecomfortable	strongagree	strongagree	strongagree	strongagree	strongagree	$15	yes	yes	35-44yrs
41	yes	enrolled	no		no		no		no		bisexual	yes	>4yearsago	noRMP	nevertested	no	yesmoreoften	SHC	no	no	no	no	no	no	no	yes	no	no	no	no	no	yes	2	noRMP	none	noAIClast6months	noAIRlast6months	nevertested	muchmore	lesscomfortable	agree	agree	strongagree	strongagree	strongagree	$15	no	yes	35-44yrs
29	yes	enrolled	no		no		no		no		gay	yes	1-2yearsago	negative	twiceayear	yes	yesmoreoften	SHC	no	no	no	no	no	no	no	no	no	no	yes	yes	no	2	yes	both_sexwithCMPs	2-5men	always	always	longer	less	muchmorecomfortable	strongagree	strongagree	strongagree	strongagree	strongagree	$50	yes	no	25-34yrs
42	yes	enrolled	no		no		no		no		gay	yes	1-6monthsago	noRMP	twiceayear	yes	yesmoreoften	SHC	no	no	yes	no	no	no	no	no	no	no	no	no	no	yes	2	noRMP	11-20men	never	always	sametime	same	morecomfortable	agree	agree	agree	disagree	neither	nothing	yes	yes	35-44yrs
29	yes	enrolled	no		no		no		no		gay	yes	7-12monthsago	negative	onceayear	dontknow	no_effect	GP	yes	yes	no	no	no	no	no	no	no	yes	no	no	no	2	yes	monogamous	one	noCMPslast6months	never	longer	more	morecomfortable	disagree	agree	agree	neither	neither	$50	yes	no	25-34yrs
46	yes	enrolled	no		no		no		no		gay	no	nevertested	noRMP	nevertested	no	yesmoreoften	SHC	no	no	yes	no	no	no	no	no	no	no	no	no	no	yes	2	noRMP	2-5men	noAIClast6months	noRMPslast6months	nevertested	nevertested		strongagree	strongagree	strongagree	neither	neither	nothing	yes	yes	>=45yrs
38	yes	enrolled	no		no		no		no		bisexual	yes	1-6monthsago	noRMP	<=3monthly	yes	yesmoreoften	SHC	no	yes	yes	no	yes	no	no	no	no	no	no	no	yes	yes	2	noRMP	6-10men	sometimes	noRMPslast6months	longer	same	muchmorecomfortable	agree	agree	agree	agree	agree	nothing	no	yes	35-44yrs
43	yes	enrolled	no		no		no		no		gay	yes	1-6monthsago	noRMP	twiceayear	no	no_effect	SHC	no	no	yes	no	no	no	no	no	no	no	no	no	no	2	yes	RMPsexwithCMPs	2-5men	always	always	shorter	same	muchmorecomfortable	strongagree	strongagree	strongagree	strongagree	strongagree	$15	yes	yes	35-44yrs
27	yes	enrolled	no		no		no		no		gay	yes	1-6monthsago	dontknow	<=3monthly	dontknow	yesmoreoften	SHC	no	yes	yes	no	no	no	no	no	no	no	no	no	no	yes	2	noRMP	2-5men	always	noRMPslast6months	sametime	less	same	agree	strongagree	agree	agree	agree	nothing	yes	no	25-34yrs
39	yes	enrolled	no		no		no		no		gay	yes	1-6monthsago	noRMP	onceayear	yes	yesmoreoften	SHC	no	no	no	no	no	no	no	no	no	no	no	yes	no	yes	2	noRMP	2-5men	sometimes	noAIRlast6months	longer	less	same	agree	strongagree	strongagree	agree	strongagree	nothing	yes	yes	35-44yrs
21	yes	enrolled	no		no		no		no		gay	no	nevertested	negative	nevertested	dontknow	dontknow	SHC	no	yes	no	no	no	no	no	no	no	no	no	no	no	2	yes	monogamous	one	noCMPslast6months	never	nevertested	nevertested	muchmorecomfortable	strongagree	strongagree	strongagree	strongagree	strongagree	nothing	yes	no	18-24yrs
29	yes	enrolled	no		no		no		no		gay	no	nevertested	negative	nevertested	dontknow	dontknow	SHC	no	no	no	no	no	no	no	no	no	yes	yes	no	no	2	yes	monogamous	2-5men	never	sometimes	nevertested	nevertested	same	agree	agree	agree	neither	agree	nothing	yes	no	25-34yrs
30	yes	enrolled	no		no		no		no		bisexual	yes	1-6monthsago	noRMP	twiceayear	no	yesmoreoften	home	no	yes	yes	no	no	no	no	no	no	no	yes	no	yes	yes	2	noRMP	2-5men	sometimes	noRMPslast6months	longer	less	muchmorecomfortable	agree	agree	agree	agree	agree	$30	no	yes	25-34yrs
34	yes	enrolled	no		no		no		no		gay	yes	1-6monthsago	noRMP	twiceayear	no	yesmoreoften	SHC	no	no	no	no	no	no	no	no	no	no	no	yes	yes	yes	2	noRMP	2-5men	always	noAIRlast6months	sametime	muchless	lesscomfortable	strongagree	strongagree	strongagree	strongagree	strongagree	nothing	yes	yes	25-34yrs
29	yes	enrolled	no		no		no		no		gay	yes	1-6monthsago	noRMP	twiceayear	yes	no_effect	home	no	yes	yes	no	no	no	no	no	no	no	no	no	no	2	2	noRMP	one	noCMPslast6months	never	longer	same	lesscomfortable	strongagree	strongagree	agree	agree	agree	nothing	yes	no	25-34yrs
37	yes	enrolled	no		no		no		no		gay	yes	1-2yearsago	noRMP	<onceayear	dontknow	yesmoreoften	SHC	no	no	yes	no	yes	no	no	no	no	no	no	no	no	yes	2	noRMP	2-5men	noAIClast6months	noAIRlast6months	shorter	less	muchmorecomfortable	strongagree	strongagree	strongagree	strongagree	strongagree	$50	yes	yes	35-44yrs
23	yes	enrolled	no		no		no		no		gay	yes	7-12monthsago	noRMP	twiceayear	yes	no_effect	SHC	no	yes	no	no	no	no	no	no	no	no	no	no	no	yes	2	noRMP	one	sometimes	noRMPslast6months	longer	same	muchmorecomfortable	strongagree	strongagree	strongagree	strongagree	strongagree	nothing	yes	no	18-24yrs
34	yes	enrolled	no		no		no		no		gay	yes	1-2yearsago	negative	<onceayear	yes	no_effect	SHC	yes	no	no	no	no	no	no	no	no	no	no	yes	no	2	yes	monogamous	2-5men	always	always	longer	same	same	agree	agree	agree	agree	agree	nothing	yes	yes	25-34yrs
23	yes	enrolled	no		no		no		no		bisexual	yes	1-6monthsago	noRMP	<=3monthly	no	yesmoreoften	SHC	no	no	no	no	no	no	no	no	no	no	yes	yes	yes	yes	2	noRMP	6-10men	sometimes	noRMPslast6months	sametime	muchless	muchmorecomfortable	strongagree	strongagree	strongagree	strongagree	strongagree	$20	no	no	18-24yrs
38	yes	enrolled	no		no		no		no		bisexual	dontknow	nevertested	negative	nevertested	no	dontknow	SHC	yes	no	no	no	no	no	no	no	no	yes	yes	yes	yes	yes	yes	both_sexwithCMPs	2-5men	sometimes	sometimes	nevertested	nevertested		agree	agree	strongagree	strongagree	strongagree	nothing	no	yes	35-44yrs
47	yes	enrolled	no		no		no		no		bisexual	yes	1-6monthsago	noRMP	onceayear	no	no_effect	GP	no	no	yes	no	no	no	no	no	no	no	no	no	no	yes	2	noRMP	2-5men	always	noRMPslast6months	shorter	muchless		strongagree	strongagree	strongagree	strongagree	strongagree	nothing	no	yes	>=45yrs
21	yes	enrolled	no		no		no		no		gay	no	nevertested	noRMP	nevertested	yes	yesmoreoften	home	yes	no	yes	no	no	no	no	no	no	no	no	no	no	yes	2	noRMP	one	always	noRMPslast6months	nevertested	less	muchmorecomfortable	strongagree	agree	agree	neither	strongagree	nothing	yes	no	18-24yrs
39	yes	enrolled	no		no		no		no		gay	yes	1-2yearsago	negative	<onceayear	no	yesmoreoften	SHC	no	no	no	no	no	no	no	no	yes	no	no	no	no	yes	yes	both_sexwithCMPs	2-5men	always	never	shorter	less	morecomfortable	strongagree	strongagree	strongagree	strongagree	strongagree	$50	yes	yes	35-44yrs
30	yes	enrolled	no		no		no		no		gay	yes	7-12monthsago	negative	twiceayear	dontknow	no_effect	SHC	no	no	no	no	no	no	no	no	no	no	no	yes	no	yes	2	noRMP	11-20men	always	always	longer	less		agree	agree	agree	strongagree	strongagree	$15	yes	yes	25-34yrs
38	yes	enrolled	no		no		no		no		bisexual	yes	1-6monthsago	noRMP	<onceayear	no	dontknow	SHC	no	yes	no	no	no	no	no	no	no	no	no	yes	no	yes	2	noRMP	2-5men	always	noRMPslast6months	sametime	less	morecomfortable	strongagree	strongagree	strongagree	strongagree	strongagree	$30	no	yes	35-44yrs
28	yes	enrolled	no		no		no		no		gay	yes	1-2yearsago	negative	<onceayear	no	yesmoreoften	SHC	no	yes	no	no	no	no	no	no	no	no	no	no	no	2	yes	monogamous	2-5men	noAIClast6months	sometimes	sametime	muchless	muchmorecomfortable	strongagree	strongagree	strongagree	strongagree	strongagree	$50	yes	no	25-34yrs
24	yes	enrolled	no		no		no		no		gay	yes	1-6monthsago	noRMP	<=3monthly	no	yesmoreoften	SHC	no	no	no	no	no	no	no	no	no	no	no	yes	yes	yes	yes	both_sexwithCMPs	21-50men	sometimes	sometimes	longer	more	muchmorecomfortable	strongagree	strongagree	strongagree	strongagree	strongagree	$20	yes	no	18-24yrs
39	yes	enrolled	no		no		no		no		gay	yes	1-6monthsago	noRMP	<=3monthly	dontknow	yesmoreoften	SHC	no	no	yes	no	yes	no	no	no	no	no	no	no	yes	2	yes	monogamous	21-50men	sometimes	sometimes	longer	same	morecomfortable	agree	agree	agree	agree	agree	nothing	yes	yes	35-44yrs
36	yes	enrolled	no		no		no		no		gay	yes	1-6monthsago	negative	onceayear	no	yesmoreoften	SHC	no	yes	yes	no	no	no	no	no	no	no	no	no	no	yes	yes	both_sexwithCMPs	6-10men	sometimes	sometimes	sametime	less	morecomfortable	strongagree	strongagree	strongagree	strongagree	strongagree	$50	yes	yes	35-44yrs
29	yes	enrolled	no		no		no		no		gay	yes	1-6monthsago	dontknow	<=3monthly	no	yesmoreoften	SHC	no	no	no	no	no	no	no	no	no	no	no	no	yes		yes	monogamous	2-5men	sometimes	always	longer	same	same	agree	strongagree	strongagree	strongagree	strongagree	$20	yes	no	25-34yrs
22	yes	enrolled	no		no		no		no		gay	yes	7-12monthsago	negative	twiceayear	no	yesmoreoften	SHC	no	no	no	no	yes	no	no	no	no	no	no	no	no	2	yes	monogamous	2-5men	sometimes	sometimes	sametime	same		agree	agree	strongagree	agree	strongagree	$30	yes	no	18-24yrs
26	yes	enrolled	no		no		no		no		gay	yes	>4yearsago	noRMP	<onceayear	no	yesmoreoften	SHC	yes	no	yes	no	no	no	no	no	no	no	no	yes	no	yes	2	noRMP	2-5men	always	noRMPslast6months	shorter	muchless	morecomfortable	agree	strongagree	strongagree	strongagree	strongagree	$30	yes	no	25-34yrs
22	yes	enrolled	no		no		no		no		gay	yes	1-2yearsago	noRMP	<onceayear	no	yesmoreoften	GP	no	no	yes	no	no	no	no	no	no	no	yes	no	no	2	2	noRMP	one	sometimes	noRMPslast6months	sametime	same	morecomfortable	strongagree	strongagree	strongagree	strongagree	strongagree	$30	yes	no	18-24yrs
25	yes	enrolled	no		no		no		no		gay	no	1-6monthsago	positive	onceayear	dontknow	no_effect	SHC	no	no	yes	no	no	no	no	no	no	no	no	yes	no	2	yes	monogamous	6-10men	always	always	longer	same	muchmorecomfortable	strongagree	strongagree	strongagree	strongagree	strongagree	$20	yes	no	25-34yrs
43	yes	enrolled	no		no		no		no		hetero	yes	1-2yearsago	noRMP	onceayear	no	no_effect	SHC	yes	yes	yes	no	no	no	no	yes	no	no	no	yes	no	2	2	noRMP	2-5men	never	never	longer	less	morecomfortable	strongagree		strongagree	agree	agree	$50	no	yes	35-44yrs
27	yes	enrolled	no		no		no		no		bisexual	yes	2-4yearsago	negative	<onceayear	dontknow	yesmoreoften	home	no	yes	yes	no	no	no	no	no	no	no	no	no	no	yes	yes	both_sexwithCMPs	6-10men	always	never	sametime	less	same	strongagree	strongagree	strongagree	agree	strongagree	$15	no	no	25-34yrs
18	yes	enrolled	no		no		no		no		gay	no	nevertested	noRMP	nevertested	yes	yesmoreoften	SHC	yes	no	no	no	no	no	no	no	no	no	no	no	no	2	yes	RMPsexwithCMPs	2-5men	sometimes	noAIRlast6months	sametime	nevertested	same	strongagree	strongagree	strongagree	strongagree	strongagree	nothing	yes	no	18-24yrs
26	yes	enrolled	no		no		no		no		gay	yes	1-6monthsago	noRMP	twiceayear	no	no_effect	home	no	yes	yes	no	no	no	no	no	no	no	yes	no	no	yes	2	noRMP	2-5men	always	noRMPslast6months	longer	same	muchmorecomfortable	strongagree	strongagree	strongagree	strongagree	strongagree	nothing	yes	no	25-34yrs
31	yes	enrolled	no		no		no		no		gay	no	1-6monthsago	noRMP	twiceayear	dontknow	yesmoreoften	SHC	yes	no	no	no	no	no	no	yes	no	no	no	yes	no	yes	2	noRMP	2-5men	sometimes	sometimes	sametime	muchless	muchmorecomfortable	strongagree	strongagree	strongagree	strongagree	strongagree	$20	yes	yes	25-34yrs
18	yes	enrolled	no		no		no		no		gay	no	nevertested	noRMP	nevertested	yes	dontknow	pharmacy	yes	no	yes	no	no	no	no	no	no	no	no	yes	no	2	yes	severalRMPs	2-5men	noCMPslast6months	always	nevertested	nevertested	muchmorecomfortable	agree	agree	agree	agree	agree	$20	yes	no	18-24yrs
25	yes	enrolled	no		no		no		no		gay	yes	1-2yearsago	dontknow	onceayear	no	yesmoreoften	home	yes	no	no	no	yes	yes	no	no	no	no	no	yes	no	2	yes	monogamous	2-5men	always	always	sametime	same	muchlesscomfortable	strongagree	strongagree	strongagree	strongagree	strongagree	nothing	yes	no	25-34yrs
32	yes	enrolled	no		no		no		no		gay	yes	2-4yearsago	noRMP	twiceayear	dontknow	yesmoreoften	SHC	no	yes	no	no	no	no	no	no	no	no	no	no	yes	yes	2	noRMP	2-5men	sometimes	never	shorter	same	same	strongagree	neither	neither	strongagree	strongagree	nothing	yes	yes	25-34yrs
30	yes	enrolled	no		no		no		no		gay	yes	1-6monthsago	noRMP	<=3monthly	no	dontknow	SHC	no	no	no	no	no	no	no	no	no	no	no	no	no	yes	yes	severalRMPs	21-50men	sometimes	sometimes	sametime		morecomfortable	strongagree	strongagree	strongagree	agree	agree	nothing	yes	yes	25-34yrs
23	yes	enrolled	no		no		no		no		gay	yes	1-6monthsago	noRMP	twiceayear	dontknow	yesmoreoften	SHC	no	no	no	no	no	no	no	no	no	no	yes	yes	no	2	2	noRMP	2-5men	noCMPslast6months	sometimes	shorter	muchless	muchmorecomfortable	strongagree	strongagree	strongagree	strongagree	strongagree	$30	yes	no	18-24yrs
28	yes	enrolled	no		no		no		no		gay	yes	1-6monthsago	noRMP	twiceayear	no	no_effect	SHC	yes	no	no	no	no	no	no	no	no	no	no	no	no	yes	2	noRMP	11-20men	always	noRMPslast6months	sametime	muchless	muchmorecomfortable	strongagree	strongagree	strongagree	strongagree	strongagree	nothing	yes	no	25-34yrs
37	yes	enrolled	no		no		no		no		gay	yes	7-12monthsago	negative	twiceayear	no	yesmoreoften	GP	no	no	no	no	no	no	no	no	no	no	no	no	yes	2	yes	me_sexwithCMPs	2-5men	always	never	longer	muchless	muchmorecomfortable	strongagree	strongagree	strongagree	strongagree	strongagree	$50	yes	yes	35-44yrs
26	yes	enrolled	no		no		no		no		gay	yes	1-6monthsago	negative	twiceayear	dontknow	yesmoreoften	SHC	no	no	no	no	no	no	no	no	no	no	no	no	yes	yes	yes	both_sexwithCMPs	2-5men	sometimes	sometimes	shorter	same	same	agree	agree	agree	agree	agree	nothing	yes	no	25-34yrs
22	yes	enrolled	no		no		no		no		gay	yes	1-2yearsago	noRMP	twiceayear	yes	yesmoreoften	GP	no	no	no	no	yes	no	no	no	no	no	no	yes	yes	2	2	noRMP	none	noCMPslast6months	noRMPslast6months	longer	less	lesscomfortable	strongagree	strongagree	strongagree	strongagree	strongagree	$30	yes	no	18-24yrs
40	yes	enrolled	no		no		no		no		gay	yes	1-6monthsago	positive	onceayear	no	yesmoreoften	GP	no	no	no	no	no	no	no	no	no	no	no	no	yes	yes	yes	both_sexwithCMPs	11-20men	always	always	shorter	muchless	morecomfortable	strongagree	strongagree	strongagree	strongagree	strongagree	$15	yes	yes	35-44yrs
25	yes	enrolled	no		no		no		no		gay	yes	1-2yearsago	negative	onceayear	dontknow	no_effect	SHC	yes	no	no	no	no	no	no	no	no	no	no	no	no				6-10men	always	always	longer	same	same	strongagree	strongagree	strongagree	neither	agree	$15	yes	no	25-34yrs
21	yes	enrolled	no		no		no		no		gay	yes	1-6monthsago	noRMP	<=3monthly	yes	yesmoreoften	SHC	no	yes	no	no	no	no	no	no	no	no	no	no	no	yes	yes	severalRMPs	2-5men	sometimes	noAIRlast6months	sametime	less	muchmorecomfortable	agree	agree	strongagree	strongagree	strongagree	$15	yes	no	18-24yrs
22	yes	enrolled	no		no		no		no		bisexual	yes	1-6monthsago	noRMP	twiceayear	dontknow	dontknow	SHC	no	yes	yes	no	no	no	no	no	no	no	no	no	no	yes	2	noRMP	6-10men	always	noRMPslast6months	sametime	same	same	strongagree	strongagree	strongagree	strongagree	strongagree	$20	no	no	18-24yrs
32	yes	enrolled	no		no		no		no		gay	yes	1-6monthsago	noRMP	onceayear	yes	dontknow	home	no	yes	yes	no	no	no	no	no	no	no	no	no	yes	yes	2	noRMP	2-5men	always	noRMPslast6months	longer	same	muchlesscomfortable	strongagree	strongagree	strongagree	neither	strongagree	nothing	yes	yes	25-34yrs
29	yes	enrolled	no		no		no		no		gay	yes	1-6monthsago	negative	twiceayear	dontknow	yesmoreoften	SHC	no	no	no	no	no	no	no	no	no	no	yes	no	no	yes	yes	both_sexwithCMPs	2-5men	sometimes	sometimes	sametime	same	muchmorecomfortable	strongagree	strongagree	strongagree	strongagree	strongagree	$50	yes	no	25-34yrs
26	yes	enrolled	no		no		no		no		gay	yes	7-12monthsago	dontknow	onceayear	no	yesmoreoften	home	yes	no	no	no	no	no	no	no	no	no	yes	yes	no	yes	yes	me_sexwithCMPs	2-5men	noAIClast6months	never	longer	less	muchmorecomfortable	agree	agree	agree	agree	agree	$20	yes	no	25-34yrs
27	yes	enrolled	no		no		no		no		gay	yes	1-6monthsago	negative	twiceayear	no	yesmoreoften	SHC	yes	no	no	no	no	no	no	no	no	yes	no	yes	no	2	yes	monogamous	2-5men	sometimes	never	sametime	less	muchmorecomfortable	agree	agree	agree	strongagree	agree	nothing	yes	no	25-34yrs
22	yes	enrolled	no		no		no		no		gay	yes	1-2yearsago	noRMP	onceayear	no	yesmoreoften	home	yes	no	no	no	no	no	no	no	no	yes	yes	no	no	2	2	noRMP	2-5men	never	sometimes	longer	same	morecomfortable	strongagree	strongagree	strongagree	agree	strongagree	$30	yes	no	18-24yrs
27	yes	enrolled	no		no		no		no		gay	yes	7-12monthsago	noRMP	twiceayear	no	yesmoreoften	SHC	no	yes	yes	no	yes	yes	no	no	no	no	no	no	yes	yes	2	noRMP	2-5men	always	always	longer	less	muchmorecomfortable	strongagree	strongagree	strongagree	strongagree	strongagree	nothing	yes	no	25-34yrs
23	yes	enrolled	no		no		no		no		bisexual	yes	1-2yearsago	dontknow	onceayear	dontknow	yesmoreoften	SHC	yes	no	no	no	no	no	no	no	no	no	yes	yes	yes	yes	2	noRMP	2-5men	sometimes	sometimes	shorter	muchless	muchmorecomfortable	strongagree	strongagree	strongagree	strongagree	strongagree	$50	no	no	18-24yrs
30	yes	enrolled	no		no		no		no		gay	yes	1-2yearsago	noRMP	<onceayear	no	yesmoreoften	SHC	no	no	no	no	no	no	no	no	yes	no	no	no	yes	2	2	monogamous	2-5men	always	noRMPslast6months	sametime	same	same	agree	strongagree	strongagree	strongagree	strongagree	$50	yes	yes	25-34yrs
44	yes	enrolled	no		no		no		no		gay	yes	1-6monthsago	noRMP	twiceayear	no	yesmoreoften	SHC	no	no	yes	no	no	no	no	no	no	no	no	no	no	yes	2	noRMP	2-5men	sometimes	noRMPslast6months	longer	muchless	morecomfortable	strongagree	strongagree	strongagree	strongagree	strongagree	$15	yes	yes	35-44yrs
45	yes	enrolled	no		no		no		no		bisexual	yes	1-2yearsago	noRMP	twiceayear	no	yesmoreoften	SHC	yes	no	yes	no	yes	no	no	no	no	no	no	no	yes	yes	2	noRMP	2-5men	sometimes	noAIRlast6months	sametime	same	morecomfortable	strongagree	strongagree	strongagree	strongagree	strongagree	nothing	no	yes	>=45yrs
31	yes	enrolled	no		no		no		no		bisexual	yes	1-2yearsago	noRMP	onceayear	dontknow	yesmoreoften	SHC	no	yes	no	no	no	no	no	no	no	no	no	yes	yes	yes	yes	severalRMPs	2-5men	always	always	longer	same	morecomfortable	strongagree	strongagree	strongagree	strongagree	strongagree	$50	no	yes	25-34yrs
47	yes	enrolled	no		no		no		no		bisexual	yes	>4yearsago	dontknow	<onceayear	no	yesmoreoften	SHC	no	no	yes	no	no	no	no	no	no	no	no	no	no	yes	yes	both_sexwithCMPs	2-5men	sometimes	never	longer	less	same	agree	strongagree	strongagree	strongagree	strongagree	$20	no	yes	>=45yrs
29	yes	enrolled	no		no		no		no		bisexual	yes	1-2yearsago	negative	<onceayear	dontknow	yesmoreoften	SHC	yes	no	yes	no	no	no	no	no	yes	no	no	no	no	yes	yes	both_sexwithCMPs	2-5men	sometimes	never	shorter	muchless		strongagree	strongagree	strongagree	strongagree	strongagree	nothing	no	no	25-34yrs
59	yes	enrolled	no		no		no		no		gay	yes	1-2yearsago	noRMP	onceayear	no	dontknow	home	no	no	yes	no	no	no	no	no	no	no	no	no	no	2	2	noRMP	none	noAIClast6months	noAIRlast6months	shorter	same	same	strongagree	strongagree	strongagree	strongagree	neither	$50	yes	yes	>=45yrs
29	yes	enrolled	no		no		no		no		gay	yes	7-12monthsago	noRMP	onceayear	yes	yesmoreoften	SHC	no	no	no	no	yes	no	no	no	no	no	no	no	no	yes	2	noRMP	2-5men	always	sometimes	sametime	less	muchmorecomfortable	strongagree	agree	strongagree	strongagree	strongagree	$20	yes	no	25-34yrs
38	yes	enrolled	no		no		no		no		gay	yes	1-6monthsago	negative	twiceayear	no	no_effect	SHC	no	no	no	no	no	no	no	no	no	no	no	no	no	yes	yes	me_sexwithCMPs	11-20men	always	sometimes	sametime	same	same	strongagree	strongagree	strongagree	strongagree	strongagree	nothing	yes	yes	35-44yrs
29	yes	enrolled	no		no		no		no		bisexual	yes	1-2yearsago	dontknow	onceayear	dontknow	yesmoreoften	SHC	no	no	yes	no	no	no	no	no	no	no	no	no	no	yes	2	noRMP	2-5men	always	always	sametime	less	muchlesscomfortable	strongagree	strongagree	strongagree	agree	strongagree	$20	no	no	25-34yrs
27	yes	enrolled	no		no		no		no		gay	yes	1-6monthsago	dontknow	twiceayear	no	no_effect	home	no	no	no	no	no	no	no	no	no	no	no	no	yes	yes	yes	both_sexwithCMPs	6-10men	always	sometimes	longer	same	muchlesscomfortable	strongagree	strongagree	strongagree	strongagree	strongagree	nothing	yes	no	25-34yrs
40	yes	enrolled	no		no		no		no		bisexual	yes	1-2yearsago	noRMP	onceayear	no	yesmoreoften	home	no	no	yes	no	yes	no	no	no	yes	no	no	no	yes							longer	muchless		agree	strongagree	neither	strongagree	strongagree	$50	no	yes	35-44yrs
47	yes	enrolled	no		no		no		no		gay	yes	1-6monthsago	noRMP	twiceayear	dontknow	dontknow	SHC	no	yes	no	no	no	no	no	no	no	no	no	no	no	yes	2	noRMP	2-5men	sometimes	noRMPslast6months	longer	more		agree	agree		strongagree	strongagree	$20	yes	yes	>=45yrs
23	yes	enrolled	no		no		no		no		gay	yes	1-6monthsago	negative	twiceayear	dontknow	yesmoreoften	SHC	no	no	no	no	no	yes	no	no	no	no	no	yes	yes	2	yes	monogamous	2-5men	always	always	longer	less	morecomfortable	agree	strongagree	strongagree	strongagree	strongagree	nothing	yes	no	18-24yrs
50	yes	enrolled	no		no		no		no		gay	yes	>4yearsago	negative	<onceayear	dontknow	no_effect	SHC	no	yes	yes	no	no	no	no	no	no	no	no	no	no	2	yes	monogamous	one	noCMPslast6months	never	longer	more	morecomfortable	strongagree	strongagree	strongagree	strongagree	strongagree	$20	yes	yes	>=45yrs
25	yes	enrolled	no		no		no		no		gay	yes	2-4yearsago	noRMP	<onceayear	no	yesmoreoften	SHC	yes	no	no	no	no	no	no	no	no	no	no	no	no	yes	2	noRMP	21-50men	sometimes	noRMPslast6months	sametime	muchless	muchmorecomfortable	strongagree	strongagree	strongagree	strongagree	strongagree	nothing	yes	no	25-34yrs
20	yes	enrolled	no		no		no		no		bisexual	yes	1-2yearsago	noRMP	<onceayear	dontknow	yesmoreoften	SHC	yes	no	no	no	no	no	no	no	no	no	no	yes	no	2	2	noRMP	2-5men	always	always	shorter	muchless	muchlesscomfortable	strongagree	strongagree	strongagree	disagree	strongagree	$50	no	no	18-24yrs
27	yes	enrolled	no		no		no		no		gay	yes	1-2yearsago	negative	onceayear	yes	dontknow	SHC	no	no	no	no	no	no	no	no	no	no	no	no	no	2	yes	monogamous	2-5men	noAIClast6months	always	longer	muchless	muchmorecomfortable	strongagree	strongagree	strongagree	strongagree	strongagree	nothing	yes	no	25-34yrs
24	yes	enrolled	no		no		no		no		gay	yes	7-12monthsago	noRMP	onceayear	no	yesmoreoften	SHC	no	no	no	no	no	no	no	no	no	no	no	no	yes	yes	2	noRMP	2-5men	always	always	sametime	same	same	agree	agree	agree	agree	agree	nothing	yes	no	18-24yrs
42	yes	enrolled	no		no		no		no		gay	yes	1-2yearsago	noRMP	onceayear	yes	no_effect	ACON	no	yes	no	no	yes	no	no	no	no	no	no	no	no	yes	yes	severalRMPs	11-20men	always	always	sametime	muchless		strongagree	strongagree	strongagree	strongagree	strongagree	$30	yes	yes	35-44yrs
26	yes	enrolled	no		no		no		no		gay	yes	2-4yearsago	noRMP	onceayear	yes	yesmoreoften	SHC	yes	no	no	no	no	no	no	no	no	yes	no	yes	yes	yes	yes	both_sexwithCMPs	21-50men	sometimes	sometimes	longer	muchmore	muchmorecomfortable	strongagree	strongagree	strongagree	disagree	strongagree	nothing	yes	no	25-34yrs
19	yes	enrolled	no		no		no		no		gay	no	nevertested	negative	nevertested	no	dontknow	SHC	no	no	yes	no	no	no	no	no	no	no	no	no	no	yes	yes	monogamous	2-5men	noAIClast6months	sometimes	nevertested	nevertested	muchmorecomfortable	strongagree	agree	strongagree	neither	agree	$30	yes	no	18-24yrs
26	yes	enrolled	no		no		no		no		gay	yes	7-12monthsago	noRMP	onceayear	no	yesmoreoften	GP	no	no	no	no	no	no	no	no	no	no	no	yes	no	yes	2	noRMP	6-10men	always	noRMPslast6months	sametime	muchless	muchmorecomfortable	agree	strongagree	strongagree	strongagree	strongagree	$15	yes	no	25-34yrs
41	yes	enrolled	no		no		no		no		gay	yes	1-6monthsago	positive	onceayear	no	no_effect	SHC	no	yes	no	no	no	no	no	no	no	no	no	no	no	yes	2	monogamous	2-5men	never	never	sametime	less	same	strongagree	strongagree	strongagree	strongagree	strongagree	nothing	yes	yes	35-44yrs
28	yes	enrolled	no		no		no		no		gay	yes	1-6monthsago	negative	twiceayear	no	no_effect	SHC	no	no	no	no	yes	no	no	no	no	no	no	no	no	yes	yes	both_sexwithCMPs	2-5men	always	sometimes	longer	same	same	strongagree	strongagree	strongagree	neither	strongagree	nothing	yes	no	25-34yrs
23	yes	enrolled	no		no		no		no		gay	yes	1-6monthsago	dontknow	<=3monthly	yes	yesmoreoften	home	no	no	no	no	no	no	no	no	no	no	no	yes	yes	2	yes	monogamous	2-5men	always	sometimes	longer	less	same	strongagree	strongagree	strongagree	strongagree	strongagree	nothing	yes	no	18-24yrs
40	yes	enrolled	no		no		no		no		gay	yes	1-2yearsago	noRMP	onceayear	no	yesmoreoften	SHC	no	no	no	no	no	no	no	no	no	yes	no	no	no	yes	yes	severalRMPs	6-10men	always	always	sametime	less	muchmorecomfortable	strongagree	strongagree	strongagree	strongagree	strongagree	$50	yes	yes	35-44yrs
48	yes	enrolled	no		no		no		no		gay	yes	1-6monthsago	negative	<onceayear	no	yesmoreoften	home	no	no	no	no	yes	no	no	no	no	no	no	no	no	yes	yes	severalRMPs	6-10men	always	sometimes	sametime	less	same	agree	agree	agree	neither	agree	$20	yes	yes	>=45yrs
35	yes	enrolled	no		no		no		no		gay	yes	1-2yearsago	noRMP	onceayear	no	no_effect	SHC	no	no	yes	no	no	no	no	no	no	no	no	no	no	yes	2	noRMP	one	always	always	longer	same	same	agree	agree	agree	neither	agree	nothing	yes	yes	35-44yrs
28	yes	enrolled	no		no		no		no		gay	yes	7-12monthsago	negative	onceayear	no	yesmoreoften	SHC	no	no	no	no	yes	no	no	no	no	no	no	no	no	2	yes	RMPsexwithCMPs	one	noCMPslast6months	sometimes	sametime	muchless	morecomfortable	strongagree	strongagree	strongagree	strongagree	strongagree	$50	yes	no	25-34yrs
24	yes	enrolled	no		no		no		no		gay	yes	1-6monthsago	dontknow	twiceayear	yes	yesmoreoften	SHC	yes	no	no	no	no	no	no	no	no	no	no	yes	no	yes	2	noRMP	21-50men	sometimes	never	longer	same	same	strongagree	strongagree	strongagree	strongagree	strongagree	$50	yes	no	18-24yrs
46	yes	enrolled	no		no		no		no		bisexual	yes	2-4yearsago	noRMP	<onceayear	dontknow	yesmoreoften	SHC	no	no	no	no	yes	no	no	yes	yes	no	no	no	yes	yes	yes	both_sexwithCMPs	6-10men	always	always	sametime	less	muchmorecomfortable	agree	agree	strongagree	agree	strongagree	$30	no	yes	>=45yrs
28	yes	enrolled	no		no		no		no		gay	yes	2-4yearsago	noRMP	<onceayear	no	yesmoreoften	SHC	yes	no	no	no	no	no	no	no	no	no	no	yes	no	yes	2	noRMP	2-5men	always	noRMPslast6months	shorter	muchless	muchmorecomfortable	strongagree	strongagree	strongagree	strongagree	strongagree	$50	yes	no	25-34yrs
44	yes	enrolled	no		no		no		no		gay	yes	1-2yearsago	noRMP	onceayear	no	yesmoreoften	home	no	no	yes	no	yes	no	no	no	no	no	no	no	no	yes	2	noRMP	2-5men	sometimes	noRMPslast6months	sametime	muchless	same	strongagree	strongagree	strongagree	strongagree	strongagree	nothing	yes	yes	35-44yrs
38	yes	enrolled	no		no		no		yes	part 1 only		yes	7-12monthsago	noRMP	<onceayear	no	yesmoreoften	home	no	no	yes	no	no	no	no	no	no	no	no	no	no	2	2	noRMP	none													yes	35-44yrs
23	yes	enrolled	no		no		no		no		gay	no	nevertested	dontknow	nevertested	no	yesmoreoften	home	yes	no	no	no	no	no	no	no	no	yes	yes	yes	yes	yes	yes	monogamous	2-5men	sometimes	never	nevertested	nevertested	same	agree	agree	strongagree	agree	agree	$20	yes	no	18-24yrs
39	yes	enrolled	no		no		no		no		gay	yes	1-2yearsago	noRMP	onceayear	no	dontknow	SHC	no	no	no	no	yes	no	no	no	no	no	no	no	no	yes	yes	both_sexwithCMPs	6-10men	always	always	sametime	same	lesscomfortable	agree	agree	strongagree	neither	strongagree	nothing	yes	yes	35-44yrs
25	yes	enrolled	no		no		no		no		bisexual	yes	1-6monthsago	noRMP	<=3monthly	yes	yesmoreoften	SHC	yes	no	no	no	no	no	no	no	no	no	no	no	no	yes	2	noRMP	2-5men	always	always	sametime	same	same	strongagree	strongagree	strongagree	strongagree	strongagree	nothing	no	no	25-34yrs
28	yes	enrolled	no		no		no		no		gay	yes	1-6monthsago	negative	<=3monthly		yesmoreoften	SHC	no	yes	no	no	no	no	no	no	no	no	no	no	no		2		6-10men	always	noAIRlast6months	shorter	same	same	agree	agree	agree	agree	agree	nothing	yes	no	25-34yrs
36	yes	enrolled	no		no		no		no		bisexual	yes	7-12monthsago	negative	<=3monthly	no	no_effect	SHC	no	no	no	no	no	no	no	no	no	no	no	no	no	yes	yes	both_sexwithCMPs	6-10men	always	always	sametime	same		strongagree	strongagree	strongagree	disagree	strongagree	$50	no	yes	35-44yrs
30	yes	enrolled	no		no		no		no		gay	yes	2-4yearsago	negative	<onceayear	yes	yesmoreoften	SHC	no	no	yes	no	no	no	no	no	no	no	no	no	no	2	yes	monogamous	one	never	never	longer	more	same	agree	agree	agree	agree	agree	$15	yes	yes	25-34yrs
37	yes	enrolled	no		no		no		no		gay	yes	1-6monthsago	negative	<=3monthly	dontknow	no_effect	SHC	yes	yes	yes	no	no	no	no	no	no	no	no	yes	yes	2	yes	monogamous	6-10men	always	always	longer	same	lesscomfortable	strongagree	strongagree	strongagree	neither	neither	nothing	yes	yes	35-44yrs
34	yes	enrolled	no		no		no		no		bisexual	yes	1-6monthsago	negative	twiceayear	no	yesmoreoften	SHC	no	no	yes	no	no	no	no	no	no	no	no	no	no	yes	2	noRMP	6-10men	sometimes	noRMPslast6months	shorter	muchless		strongagree	strongagree	strongagree	strongagree	strongagree	nothing	no	yes	25-34yrs
23	yes	enrolled	no		no		no		no		gay	yes	1-6monthsago	noRMP	twiceayear	dontknow	yesmoreoften	SHC	yes	no	no	no	yes	no	no	no	no	no	no	yes	no	yes	2	noRMP	2-5men	sometimes	noRMPslast6months	longer	more	morecomfortable	agree	agree	agree	agree	agree	$30	yes	no	18-24yrs
30	yes	enrolled	no		no		no		no		gay	yes	1-6monthsago	noRMP	<=3monthly	no	no_effect	SHC	no	no	no	no	no	no	no	no	no	no	no	no	no	yes	yes	noRMP	21-50men	sometimes	noRMPslast6months	longer	less	muchmorecomfortable	strongagree	strongagree	strongagree	strongagree	strongagree	$30	yes	yes	25-34yrs
27	yes	enrolled	no		no		no		no		gay	yes	1-6monthsago	negative	twiceayear	yes	dontknow	SHC	no	yes	yes	no	no	no	no	no	no	yes	yes	yes	no	2	yes	monogamous	6-10men	always	always	shorter	more	morecomfortable	strongagree	strongagree	strongagree	strongagree	strongagree	$50	yes	no	25-34yrs
	yes	enrolled	no		no		no		no									SHC	yes	no	no	no	no	no	no	no	no	no	yes	no	yes							longer	muchless	morecomfortable	agree	agree	agree	strongagree	strongagree	nothing
33	yes	enrolled	no		no		no		no		gay	yes	7-12monthsago	negative	twiceayear	dontknow	yesmoreoften	SHC	no	no	no	no	no	no	no	no	no	no	no	no	yes	yes	yes	me_sexwithCMPs	2-5men	always	sometimes	sametime	same	muchmorecomfortable	strongagree	strongagree	strongagree	strongagree	strongagree	nothing	yes	yes	25-34yrs
43	yes	enrolled	no		no		no		no		gay	yes	7-12monthsago	noRMP	twiceayear	no	no_effect	SHC	yes	no	no	no	no	no	no	yes	yes	no	no	no	no	yes	2	noRMP	6-10men	always	noRMPslast6months	longer	same	muchmorecomfortable	strongagree	strongagree	strongagree	strongagree	agree	nothing	yes	yes	35-44yrs
26	yes	enrolled	no		no		no		no		gay	yes	7-12monthsago	negative	onceayear	no	yesmoreoften	home	no	yes	no	no	no	no	no	no	no	no	no	no	no	2	yes	monogamous	2-5men	always	always	shorter	muchless	morecomfortable	strongagree	strongagree	strongagree	strongagree	strongagree	nothing	yes	no	25-34yrs
52	yes	enrolled	no		no		no		no		gay	yes	1-2yearsago	negative	onceayear	no	yesmoreoften	SHC	no	no	no	no	yes	no	no	no	no	no	no	no	yes	yes	yes	both_sexwithCMPs	6-10men	always	always	sametime	less	muchmorecomfortable	strongagree	strongagree	strongagree	strongagree	strongagree	$15	yes	yes	>=45yrs
53	yes	enrolled	no		no		no		no		gay	yes	1-2yearsago	noRMP	<onceayear	yes	no_effect	SHC	no	yes	yes	no	yes	no	no	no	no	no	no	no	no	yes	2	noRMP	>50men	always	noRMPslast6months	sametime	less	morecomfortable	agree	strongagree	strongagree	neither	agree	$30	yes	yes	>=45yrs
26	yes	enrolled	no		no		no		no		gay	yes	1-6monthsago	dontknow	onceayear	no	yesmoreoften	ACON	no	no	no	no	yes	no	no	no	no	no	no	yes	yes	yes	yes	both_sexwithCMPs	11-20men	always	never	longer	muchless	same	strongagree	strongagree	strongagree	strongagree	strongagree	nothing	yes	no	25-34yrs
28	yes	enrolled	no		no		no		no		gay	yes	1-6monthsago	dontknow	twiceayear	no	no_effect	SHC	yes	no	no	no	no	no	no	no	no	no	no	no	no	yes	yes	severalRMPs	21-50men	always	always	sametime	same	morecomfortable	strongagree	strongagree	strongagree	strongagree	neither	nothing	yes	no	25-34yrs
25	yes	enrolled	no		no		no		no		gay	yes	1-6monthsago	noRMP	twiceayear	yes	yesmoreoften	pharmacy	no	no	no	no	no	no	no	no	no	no	no	yes	no	yes	yes	noRMP	21-50men	always	sometimes	longer	less	same	strongagree	strongagree	strongagree	strongagree	strongagree	$20	yes	no	25-34yrs
30	yes	enrolled	no		no		no		no		gay	yes	2-4yearsago	noRMP	<onceayear	dontknow	yesmoreoften	SHC	no	no	no	no	no	no	no	no	no	no	yes	no	no	yes	yes	me_sexwithCMPs	11-20men	always	always	shorter	muchless	lesscomfortable	strongagree	strongagree	strongagree	strongagree	strongagree	$30	yes	yes	25-34yrs
41	yes	enrolled	no		no		no		no		bisexual	yes	1-6monthsago	noRMP	twiceayear	no	no_effect	SHC	no	yes	yes	no	no	no	no	no	no	no	no	no	no				2-5men	always	noRMPslast6months	sametime	muchless	same	strongagree	strongagree	strongagree	strongagree	strongagree	nothing	no	yes	35-44yrs
44	yes	enrolled	no		no		no		no		gay	yes	1-6monthsago	noRMP	twiceayear	no	yesmoreoften	SHC	no	no	yes	no	no	no	yes	yes	no	no	no	no	yes	yes	2	noRMP	6-10men	sometimes	sometimes	shorter	muchless	muchlesscomfortable	strongagree	strongagree	strongagree	strongagree	strongagree	$15	yes	yes	35-44yrs
23	yes	enrolled	no		no		no		no		gay	yes	1-6monthsago	noRMP	twiceayear	yes	yesmoreoften	home	no	no	no	no	yes	no	no	no	no	no	no	yes	yes	yes	2	noRMP	11-20men	always	noRMPslast6months	longer	muchless	muchmorecomfortable	strongdisagree	strongdisagree	strongdisagree	strongdisagree	strongdisagree	$15	yes	no	18-24yrs
36	yes	enrolled	no		no		no		no		gay	yes	1-6monthsago	noRMP	twiceayear	yes	yesmoreoften	home	yes	no	no	no	no	yes	no	no	no	no	no	yes	yes	yes	2	noRMP	11-20men	always	noRMPslast6months	longer	less	morecomfortable	agree	agree	agree	strongagree	agree	nothing	yes	yes	35-44yrs
38	yes	enrolled	no		no		no		no		gay	yes	1-6monthsago	negative	<=3monthly	yes	no_effect	SHC	yes	no	yes	no	no	yes	no	no	no	no	yes	yes	yes	2	yes	monogamous	2-5men	noAIClast6months	never	sametime	less	same	strongagree	strongagree	strongagree	strongagree	strongagree	$20	yes	yes	35-44yrs
41	yes	enrolled	no		no		no		no		bisexual	yes	1-6monthsago	negative	<=3monthly	no	yesmoreoften	SHC	yes	no	no	no	no	no	no	no	no	no	no	no	no	yes	yes	both_sexwithCMPs	one	sometimes	always	shorter	more	muchlesscomfortable	strongagree	strongagree	strongagree	strongagree	strongagree	nothing	no	yes	35-44yrs
39	yes	enrolled	no		no		no		no		gay	yes	1-6monthsago	negative	twiceayear	yes	yesmoreoften	SHC	no	no	yes	no	yes	yes	yes	no	no	no	no	yes	yes	2	yes	monogamous	one	noCMPslast6months	always	shorter	muchless	muchmorecomfortable	strongagree	strongagree	strongagree	strongagree	strongagree	nothing	yes	yes	35-44yrs
24	yes	enrolled	no		no		no		no		gay	yes	1-6monthsago	dontknow	twiceayear	no	yesmoreoften	SHC	no	no	no	yes	no	no	no	no	no	no	no	no	no	2	yes	monogamous	2-5men	always	always	shorter	muchless	morecomfortable	strongagree	strongagree	strongagree	strongagree	strongagree	nothing	yes	no	18-24yrs
20	yes	enrolled	no		no		no		no		gay	yes	1-6monthsago	noRMP	twiceayear	yes	yesmoreoften	SHC	yes	yes	no	no	no	no	no	no	no	no	yes	yes	no	yes	2	noRMP	11-20men	sometimes	sometimes	sametime	less	muchmorecomfortable	strongagree	strongagree	strongagree	strongagree	strongagree	$20	yes	no	18-24yrs
27	yes	enrolled	no		no		no		no		bisexual	yes	1-6monthsago	noRMP	<=3monthly	no	yesmoreoften	SHC	yes	no	no	no	no	no	no	no	no	no	no	no	no	yes	2	noRMP	11-20men	always	always	shorter	less	morecomfortable	strongagree	strongagree	strongagree	strongagree	strongagree	nothing	no	no	25-34yrs
35	yes	enrolled	no		no		no		no		gay	yes	1-6monthsago	noRMP	twiceayear	yes	no_effect	SHC	no	no	no	no	no	no	no	no	no	no	no	no	yes	yes	2	noRMP	21-50men	always	sometimes	longer	same	morecomfortable	agree	agree	agree	neither	agree	nothing	yes	yes	35-44yrs
42	yes	enrolled	no		no		no		no		gay	yes	2-4yearsago	noRMP	onceayear	dontknow	dontknow	SHC	no	no	no	no	yes	no	no	no	no	no	no	no	no	yes	2	noRMP	11-20men	always	noRMPslast6months	shorter	same	lesscomfortable	agree	agree	strongagree	strongagree	strongagree	nothing	yes	yes	35-44yrs
19	yes	enrolled	no		no		no		no		gay	yes	1-6monthsago	dontknow	<=3monthly	yes	yesmoreoften	SHC	yes	no	no	no	no	no	no	no	no	no	no	no	no	yes	2	noRMP	2-5men	noCMPslast6months	never	sametime	same	muchmorecomfortable	agree	strongagree	strongagree	neither	agree	$15	yes	no	18-24yrs
45	yes	enrolled	no		no		no		no		gay	yes	1-6monthsago	negative	twiceayear	yes	yesmoreoften	SHC	no	no	no	no	no	no	no	no	no	no	no	yes	no	yes	yes	both_sexwithCMPs	6-10men	always	always	shorter	muchless	lesscomfortable	strongagree	strongagree	strongagree	strongagree	strongagree	nothing	yes	yes	>=45yrs
32	yes	enrolled	no		no		no		no		gay	yes	2-4yearsago	noRMP	<onceayear	no	yesmoreoften	home	no	no	yes	no	no	no	no	no	no	no	no	no	yes	yes	yes	severalRMPs	>50men	sometimes	always	longer	less	muchmorecomfortable	strongagree	strongagree	strongagree	strongagree	strongagree	$50	yes	yes	25-34yrs
32	yes	enrolled	no		no		no		no		gay	yes	7-12monthsago	noRMP	twiceayear	yes	yesmoreoften	SHC	no	no	yes	no	no	no	no	no	yes	no	no	yes	no	yes	yes	me_sexwithCMPs	11-20men	always	always	longer	more	lesscomfortable	agree	strongagree	strongagree	agree	agree	$20	yes	yes	25-34yrs
27	yes	enrolled	no		no		no		no		gay	yes	2-4yearsago	noRMP	<onceayear	yes	yesmoreoften	SHC	no	no	no	no	no	no	no	no	no	no	no	no	no	2	2	noRMP	2-5men	always	sometimes	sametime	more	morecomfortable	strongagree	strongagree	strongagree	neither	strongagree	$30	yes	no	25-34yrs
59	yes	enrolled	no		no		no		no		gay	yes	1-6monthsago	dontknow	twiceayear	yes	no_effect	GP	no	yes	no	no	no	no	no	no	no	no	no	no	no	yes	2		one	always	noRMPslast6months	shorter	same	same	disagree	agree	neither	agree	agree	$30	yes	yes	>=45yrs
32	yes	enrolled	no		no		no		no		gay	yes	1-6monthsago	negative	twiceayear	dontknow	dontknow	GP	no	no	yes	no	no	no	no	no	no	no	no	yes	no	2	yes	me_sexwithCMPs	2-5men	always	never	longer	muchless	muchmorecomfortable	strongagree	strongagree	strongagree	strongagree	strongagree	nothing	yes	yes	25-34yrs
23	yes	enrolled	no		no		no		no		hetero	no	nevertested	noRMP	nevertested	no	yesmoreoften	SHC	yes	no	no	no	no	no	no	no	no	no	no	no	no	2	2	noRMP	2-5men	sometimes	sometimes	nevertested	more	muchlesscomfortable	agree	agree	agree	neither	agree	nothing	no	no	18-24yrs
38	yes	enrolled	no		no		no		no		gay	yes	1-6monthsago	noRMP	twiceayear	no	no_effect	home	no	yes	no	no	no	no	no	no	no	no	no	no	no	yes	2	noRMP	2-5men	always	noRMPslast6months	shorter	less	muchmorecomfortable	agree	agree	agree	agree	strongagree	nothing	yes	yes	35-44yrs
22	yes	enrolled	no		no		no		no		gay	yes	1-6monthsago	negative	<=3monthly	no	yesmoreoften	home	yes	yes	no	no	no	no	no	no	no	no	no	no	yes	yes	yes	severalRMPs	11-20men	sometimes	sometimes	longer	same		strongagree	strongagree	strongagree	strongagree	strongagree	nothing	yes	no	18-24yrs
23	yes	enrolled	no		no		no		no		gay	yes	1-6monthsago	noRMP	<=3monthly	no	yesmoreoften	SHC	no	no	no	no	yes	no	no	no	no	no	no	no	no	yes	2	noRMP	11-20men	always	always	sametime	muchless	morecomfortable	strongagree	strongagree	strongagree	strongagree	strongagree	nothing	yes	no	18-24yrs
22	yes	enrolled	no		no		no		no		gay	yes	1-6monthsago	dontknow	<=3monthly	no	dontknow	SHC	no	yes	yes	no	no	no	no	no	no	no	no	no	no	yes	yes	me_sexwithCMPs	2-5men	always	always	shorter	muchless	same	strongagree	strongagree	strongagree	neither	agree	nothing	yes	no	18-24yrs
35	yes	enrolled	no		no		no		no		gay	yes	2-4yearsago	noRMP	<onceayear	dontknow	yesmoreoften	SHC	no	no	yes	no	no	no	no	no	no	no	no	no	no	yes	2	noRMP	2-5men	always	always	shorter	muchless	same	agree	agree	agree	neither	agree	nothing	yes	yes	35-44yrs
42	yes	enrolled	no		no		no		no		gay	yes	1-6monthsago	negative	twiceayear	dontknow	yesmoreoften	SHC	no	no	no	no	no	yes	no	no	no	no	no	yes	yes	yes	yes	severalRMPs	11-20men	always	never	shorter	muchless	same	strongagree	strongagree	strongagree	strongagree	strongagree	$20	yes	yes	35-44yrs
40	yes	enrolled	no		no		no		no		gay	yes	7-12monthsago	negative	onceayear	no	no_effect	SHC	no	no	no	no	no	no	no	no	no	no	no	yes	no	yes	yes	both_sexwithCMPs	2-5men	always	never	shorter	muchless	muchmorecomfortable	strongagree	strongagree	strongagree	strongagree	strongagree	nothing	yes	yes	35-44yrs
35	yes	enrolled	no		no		no		no		gay	yes	1-6monthsago	negative	twiceayear	dontknow	yesmoreoften	SHC	yes	yes	no	no	no	no	no	no	no	no	no	yes	no	yes	yes	me_sexwithCMPs	2-5men	sometimes	never	shorter	muchless	muchmorecomfortable	strongagree	strongagree	strongagree	strongagree	strongagree	$20	yes	yes	35-44yrs
27	yes	enrolled	no		no		no		no		gay	yes	1-4weeksago	noRMP	<=3monthly	no	yesmoreoften	SHC	yes	no	no	no	no	no	no	no	no	no	no	no	no	yes	2	noRMP	2-5men	sometimes	noRMPslast6months	shorter	less	same	agree	agree	agree	agree	agree	nothing	yes	no	25-34yrs
31	yes	enrolled	no		no		no		no		gay	yes	1-6monthsago	noRMP	<=3monthly	no	yesmoreoften	SHC	no	yes	no	no	no	no	no	no	no	no	no	no	no	yes	2	noRMP	21-50men	always	noRMPslast6months	sametime	less	morecomfortable	strongagree	strongagree	strongagree	strongagree	strongagree	nothing	yes	yes	25-34yrs
25	yes	enrolled	no		no		no		no		gay	yes	1-6monthsago	negative	twiceayear	yes	yesmoreoften	SHC	yes	no	no	no	no	no	no	no	no	yes	yes	yes	no	2	yes	monogamous	6-10men	always	sometimes	sametime	muchless	morecomfortable	agree	strongagree	strongagree	strongagree	strongagree	$20	yes	no	25-34yrs
30	yes	enrolled	no		no		no		no		gay	yes	1-6monthsago	dontknow	<=3monthly	no	yesmoreoften	home	no	no	no	no	no	no	no	yes	no	no	no	no	no	2	yes	monogamous	2-5men	always	sometimes	shorter	muchless	morecomfortable	strongagree	strongagree	strongagree	strongagree	strongagree	$15	yes	yes	25-34yrs
31	yes	enrolled	no		no		no		no		gay	yes	<1weekago	negative	<=3monthly	no	yesmoreoften	pharmacy	no	yes	no	no	yes	yes	no	no	no	no	no	yes	yes	yes	yes	both_sexwithCMPs	11-20men	sometimes	sometimes	sametime	same	muchmorecomfortable	agree	agree	agree	agree	agree	nothing	yes	yes	25-34yrs
26	yes	enrolled	no		no		no		no		gay	yes	1-6monthsago	positive	<=3monthly	no	yesmoreoften	gayvenue	no	yes	no	no	no	no	no	no	no	no	no	no	yes	yes	yes	both_sexwithCMPs	21-50men	always	always	shorter	muchless	muchmorecomfortable	strongagree	strongagree	strongagree	strongagree	strongagree	$15	yes	no	25-34yrs
19	yes	enrolled	no		no		no		no		gay	yes	1-6monthsago	noRMP	<=3monthly	no	yesmoreoften	SHC	yes	yes	no	no	no	no	no	no	no	no	no	no	no	yes	2	noRMP	2-5men	sometimes	noRMPslast6months	longer	less	same	strongagree	strongagree	strongagree	strongagree	strongagree	$20	yes	no	18-24yrs
28	yes	enrolled	no		no		no		no		gay	yes	7-12monthsago	negative	onceayear	dontknow	yesmoreoften	SHC	yes	no	yes	no	no	no	no	no	no	no	no	yes	yes	2	yes	monogamous	6-10men	always	never	shorter	muchless	muchmorecomfortable	strongagree	strongagree	strongagree	strongagree	strongagree	$15	yes	no	25-34yrs
22	yes	enrolled	no		no		no		no		gay	yes	7-12monthsago	noRMP	onceayear	no	yesmoreoften	SHC	yes	no	no	no	no	no	no	no	no	no	no	no	no	2	2	noRMP	one	always	noRMPslast6months	shorter	less	morecomfortable	strongagree	strongagree	strongagree	strongagree	strongagree	$50	yes	no	18-24yrs
27	yes	enrolled	no		no		no		no		bisexual	yes	1-6monthsago	noRMP	<=3monthly	no	yesmoreoften	SHC	no	no	no	no	no	no	no	no	yes	yes	no	no	yes	2	2	noRMP	11-20men	always	never	shorter	muchless	muchlesscomfortable	strongagree	strongagree	strongagree	strongagree	strongagree	$15	no	no	25-34yrs
34	yes	enrolled	no		no		no		no		gay	yes	1-6monthsago	noRMP	<=3monthly	no	no_effect	SHC	no	no	yes	no	no	no	no	no	no	no	no	no	no	yes	2	noRMP	6-10men	sometimes	sometimes	sametime	same	muchmorecomfortable	strongagree	strongagree	strongagree	strongagree	strongagree	$30	yes	yes	25-34yrs
39	yes	enrolled	no		no		no		no		gay	yes	1-6monthsago	negative	<=3monthly	no	yesmoreoften	SHC	no	yes	no	no	no	no	no	no	no	no	no	no	no	yes	yes	both_sexwithCMPs	21-50men	always	always	shorter	muchless	muchlesscomfortable	strongagree	strongagree	strongagree	strongagree	strongagree	nothing	yes	yes	35-44yrs
53	yes	enrolled	no		no		no		no		gay	yes	1-2yearsago	negative	onceayear	no	no_effect	SHC	yes	no	no	no	yes	no	no	no	no	no	yes	no	no	yes	yes	me_sexwithCMPs	2-5men	never	never	longer	same		strongagree	strongagree	strongagree	agree	agree	$50	yes	yes	>=45yrs
32	yes	enrolled	no		no		no		no		gay	yes	1-6monthsago	noRMP	twiceayear	yes	yesmoreoften	SHC	no	yes	no	no	no	no	no	no	no	no	no	no	yes	yes	yes	severalRMPs	6-10men	always	always	longer	same	same	agree	agree	agree	neither	neither	nothing	yes	yes	25-34yrs
44	yes	enrolled	no		no		no		no		gay	yes	2-4yearsago	negative	<onceayear	yes	no_effect	SHC	no	yes	yes	no	yes	no	no	no	no	no	no	no	yes	yes	yes	me_sexwithCMPs	2-5men	always	always	sametime	less	same	strongagree	strongagree	strongagree	strongagree	strongagree	$30	yes	yes	35-44yrs
21	yes	enrolled	no		no		no		no		gay	yes	1-6monthsago	negative	twiceayear	dontknow	yesmoreoften	SHC	no	no	yes	no	yes	no	no	no	no	no	yes	no	yes	2	yes	monogamous	2-5men	always	always	sametime	less	muchmorecomfortable	strongagree	strongagree	strongagree	strongagree	strongagree	nothing	yes	no	18-24yrs
27	yes	enrolled	no		no		no		no		gay	yes	1-6monthsago	noRMP	<=3monthly	no	yesmoreoften	SHC	no	no	yes	no	no	no	no	no	no	no	no	no	no	2	2	noRMP	11-20men	always	noRMPslast6months	shorter	same	muchmorecomfortable	strongagree	strongagree	strongagree	strongagree	strongagree	nothing	yes	no	25-34yrs
37	yes	enrolled	no		no		no		no		gay	yes	1-6monthsago	noRMP	twiceayear	dontknow	no_effect	SHC	no	yes	yes	no	no	no	no	no	no	no	no	no	no	yes	2		2-5men	always	always	sametime	same	muchlesscomfortable	agree	strongagree	strongagree	strongagree	strongagree	$15	yes	yes	35-44yrs
21	yes	enrolled	no		no		no		no		gay	yes	1-2yearsago	dontknow	<onceayear	yes	yesmoreoften	SHC	yes	no	yes	no	no	no	no	no	no	no	no	no	no	2	yes	monogamous	none	always	always	shorter	muchless	muchmorecomfortable	strongagree	strongagree	strongagree	agree	strongagree	nothing	yes	no	18-24yrs
41	yes	enrolled	no		no		no		no		gay	yes	7-12monthsago	dontknow	twiceayear	no	yesmoreoften	home	no	no	no	no	no	no	no	no	no	no	no	no	yes	yes	yes	both_sexwithCMPs	11-20men	always	never	sametime	less	morecomfortable	agree	agree	strongagree	strongagree	agree	nothing	yes	yes	35-44yrs
26	yes	enrolled	no		no		no		no		gay	yes	1-6monthsago	noRMP	twiceayear	no	dontknow	SHC	no	yes	yes	no	no	no	no	no	no	no	no	no	no	yes	yes	both_sexwithCMPs	11-20men	sometimes	sometimes	longer	muchless	morecomfortable	strongagree	strongagree	strongagree	neither	agree	$15	yes	no	25-34yrs
32	yes	enrolled	no		no		no		no		gay	yes	1-6monthsago	noRMP	<=3monthly	no	dontknow	SHC	no	yes	yes	no	no	no	no	no	no	no	no	no	no	yes	2	noRMP	6-10men	sometimes		longer	less	lesscomfortable	agree	agree	agree	disagree	agree	nothing	yes	yes	25-34yrs
25	yes	enrolled	no		no		no		no		gay	yes	1-6monthsago	noRMP	twiceayear	yes	yesmoreoften	SHC	no	yes	no	no	no	no	no	no	no	no	no	no	no	yes	2	noRMP	21-50men	sometimes	noRMPslast6months	sametime	same	morecomfortable	strongagree	strongagree	strongagree	strongagree	strongagree	$50	yes	no	25-34yrs
41	yes	enrolled	no		no		no		no		gay	yes	1-6monthsago	noRMP	twiceayear	no	yesmoreoften	SHC	no	no	yes	no	no	no	no	no	no	no	no	no	no	yes	2	noRMP	11-20men	always	always	longer	same	lesscomfortable	strongagree	strongagree	strongagree	neither	agree	$50	yes	yes	35-44yrs
27	yes	enrolled	no		no		no		no		gay	yes	1-2yearsago	negative	<=3monthly	dontknow	yesmoreoften	SHC	yes	no	no	no	no	no	no	no	no	no	no	no	no	yes	yes	severalRMPs	one	always	always	shorter	muchless	morecomfortable	strongagree	strongagree	strongagree	strongagree	strongagree	nothing	yes	no	25-34yrs
44	yes	enrolled	no		no		no		no		gay	yes	1-6monthsago	negative	twiceayear	no	dontknow	SHC	no	yes	yes	no	no	no	no	no	no	no	no	no	no	yes	yes	me_sexwithCMPs	21-50men	always	noAIRlast6months	longer	less	same	agree	agree	agree	agree	agree	$20	yes	yes	35-44yrs
27	yes	enrolled	no		no		no		no		gay	yes	1-2yearsago	noRMP	onceayear	dontknow	yesmoreoften	SHC	yes	no	no	no	yes	no	no	no	no	no	no	no	yes	yes	2	noRMP	2-5men	sometimes	noRMPslast6months	shorter	same	lesscomfortable	agree	agree	agree	neither	neither	$15	yes	no	25-34yrs
47	yes	enrolled	no		no		no		no		bisexual	no		noRMP	nevertested	dontknow	yesmoreoften	SHC	yes	no	no	no	no	no	no	no	no	no	no	no	no	yes	2	noRMP	2-5men	noAIClast6months	noAIRlast6months	nevertested	nevertested	morecomfortable	strongagree	strongagree	strongagree	strongagree	strongagree	$50	no	yes	>=45yrs
61	yes	enrolled	no		no		no		no		gay	yes	7-12monthsago	noRMP	twiceayear	no	yesmoreoften	SHC	no	no	no	no	no	no	no	no	no	no	no	no	no	yes	yes	severalRMPs	6-10men	always	always	sametime	muchless	muchmorecomfortable	strongagree	strongagree	strongagree	strongagree	strongagree	$20	yes	yes	>=45yrs
33	yes	enrolled	no		no		no		yes	reactive test	gay	yes	1-6monthsago	noRMP	<=3monthly	dontknow	no_effect	SHC	no	no	no	no	yes	no	no	no	no	no	no	no	no	yes	2	noRMP	11-20men	sometimes	noRMPslast6months										yes	yes	25-34yrs
28	yes	enrolled	no		no		no		no		gay	yes	1-2yearsago	noRMP	<onceayear	no	yesmoreoften	SHC	no	no	yes	no	yes	yes	no	no	no	no	no	yes	yes	2	2	noRMP	2-5men	always	always	shorter	muchless	muchmorecomfortable	agree	agree	agree	strongagree	strongagree	nothing	yes	no	25-34yrs
26	yes	enrolled	no		no		no		no		gay	yes	7-12monthsago	negative	onceayear	no	yesmoreoften	SHC	no	no	no	no	no	no	no	no	no	yes	no	no	no	2	yes	monogamous	2-5men	always	sometimes	longer	less	muchmorecomfortable	strongagree	strongagree	strongagree	strongagree	strongagree	nothing	yes	no	25-34yrs
35	yes	enrolled	no		no		no		no		gay	yes	1-6monthsago	noRMP	<onceayear	yes	no_effect	SHC	no	no	yes	no	no	no	no	yes	no	no	no	no	no	yes	2	noRMP	2-5men	always	always	longer	muchmore	morecomfortable	strongagree	strongagree	strongagree	strongagree	strongagree	$20	yes	yes	35-44yrs
44	yes	enrolled	no		no		no		no		gay	yes	1-2yearsago	dontknow	onceayear	no	yesmoreoften	GP	no	no	no	no	yes	yes	no	no	no	no	no	no	yes	yes	yes	severalRMPs	11-20men	always	always	longer	muchless	muchmorecomfortable	strongagree	agree	strongagree	strongagree	strongagree	nothing	yes	yes	35-44yrs
63	yes	enrolled	no		no		no		no		bisexual	no		noRMP	nevertested	no	yesmoreoften	SHC	no	no	no	no	no	no	no	no	no	no	no	no	no	yes	2	noRMP	21-50men	sometimes	noAIRlast6months	nevertested	nevertested	morecomfortable	strongagree	strongagree	strongagree	strongagree	agree	nothing	no	yes	>=45yrs
33	yes	enrolled	no		no		no		no		gay	yes	1-6monthsago	noRMP	<=3monthly	no	yesmoreoften	SHC	no	yes	no	no	no	no	no	no	no	yes	yes	no	yes	2	yes	noRMP	11-20men	always	always	longer	muchless	same	agree	agree	agree	strongagree	disagree	nothing	yes	yes	25-34yrs
	yes	enrolled	no		no		no		no		gay	yes	1-6monthsago	noRMP	twiceayear	no	yesmoreoften	SHC	no	no	no	no	no	no	no	no	no	no	no	yes	no	yes	2	noRMP	21-50men	always	noRMPslast6months	shorter	less	same	strongagree	strongagree	strongagree	strongagree	strongagree	$20	yes
45	yes	enrolled	no		no		no		no		gay	yes	1-6monthsago	noRMP	twiceayear	no	yesmoreoften	SHC	no	no	no	no	no	no	no	no	no	no	no	yes	no	yes	2	noRMP	2-5men	always	noRMPslast6months	longer	less	same	strongagree	strongagree	agree	strongagree	strongagree	$15	yes	yes	>=45yrs
20	yes	enrolled	no		no		no		no		bisexual	yes	7-12monthsago	noRMP	onceayear	yes	yesmoreoften	SHC	yes	no	no	no	no	no	no	no	no	no	no	no	no	2	yes	noRMP	6-10men	sometimes	sometimes	shorter	less	muchmorecomfortable	strongagree	strongagree	strongagree	strongagree	strongagree	nothing	no	no	18-24yrs
35	yes	enrolled	no		no		no		no		gay	yes	1-2yearsago	noRMP	<onceayear	dontknow	dontknow	SHC	yes	no	no	no	no	no	no	no	no	no	no	no	no	yes	2	severalRMPs	2-5men	always	always	longer	same	muchmorecomfortable	agree	strongagree	strongagree	strongagree	strongagree	$50	yes	yes	35-44yrs
36	yes	enrolled	no		no		no		no		gay	yes	1-6monthsago	dontknow	twiceayear	no	yesmoreoften	SHC	no	yes	yes	no	no	no	no	no	no	no	no	no	no	yes	yes	me_sexwithCMPs	21-50men	always	always	sametime	less	same	strongagree	strongagree	strongagree	strongagree	strongagree	$20	yes	yes	35-44yrs
29	yes	enrolled	no		no		no		no		gay	yes	1-6monthsago	noRMP	twiceayear	dontknow	yesmoreoften	SHC	no	no	yes	no	yes	no	no	no	no	no	no	yes	yes	yes	2	noRMP	2-5men	sometimes	noRMPslast6months	longer	less	lesscomfortable	strongagree	strongagree	strongagree	strongagree	strongagree	nothing	yes	no	25-34yrs
44	yes	enrolled	no		no		no		no		gay	yes	1-6monthsago	negative	twiceayear	yes	no_effect	SHC	no	no	no	no	no	no	no	no	no	no	yes	no	no	yes	yes	both_sexwithCMPs	6-10men	always	always	longer	muchless	same	strongagree	strongagree	strongagree	strongagree	strongagree	nothing	yes	yes	35-44yrs
31	yes	enrolled	no		no		no		no		gay	yes	1-6monthsago	noRMP	<=3monthly	dontknow	dontknow	SHC	no	no	no	no	no	yes	no	no	no	no	no	no	no	yes	2	noRMP	6-10men	sometimes	noRMPslast6months	longer	less	muchmorecomfortable	strongagree	strongagree	strongagree	strongagree	strongagree	nothing	yes	yes	25-34yrs
32	yes	enrolled	no		no		no		no		bisexual	yes	1-6monthsago	noRMP	<onceayear	dontknow	yesmoreoften	gayvenue	yes	no	no	no	no	no	yes	no	no	no	no	yes	no	yes	2	noRMP	6-10men	always	noRMPslast6months	shorter	muchless	muchmorecomfortable	agree	strongagree	strongagree	strongagree	strongagree	nothing	no	yes	25-34yrs
30	yes	enrolled	no		no		no		no		gay	yes	7-12monthsago	noRMP	twiceayear	dontknow	no_effect	SHC	no	no	yes	no	no	no	no	no	no	yes	no	yes	no	yes	2	noRMP	2-5men	always	always	sametime	less		agree	agree	agree	neither	neither	$50	yes	yes	25-34yrs
37	yes	enrolled	no		no		no		no		gay	yes	1-6monthsago	noRMP	<=3monthly	no	yesmoreoften	SHC	no	no	no	no	yes	no	no	no	no	no	no	no	no	yes	2	noRMP	11-20men	sometimes	noRMPslast6months	longer	muchless	muchmorecomfortable	strongagree	strongagree	strongagree	strongagree	strongagree	$30	yes	yes	35-44yrs
38	yes	enrolled	no		no		no		no		gay	yes	1-6monthsago	negative	<=3monthly	yes	yesmoreoften	pharmacy	no	yes	no	no	yes	yes	no	no	yes	no	yes	yes	yes	yes	2	noRMP	21-50men	sometimes	noRMPslast6months	longer	muchless		strongagree	strongagree	strongagree	strongagree	strongagree	nothing	yes	yes	35-44yrs
35	yes	enrolled	no		no		no		no		gay	yes	2-4yearsago	dontknow	onceayear	no	yesmoreoften	SHC	no	no	no	no	yes	no	no	no	no	no	no	yes	yes	yes	yes	both_sexwithCMPs	2-5men	always	never	shorter	muchless	muchmorecomfortable	strongagree	strongagree	strongagree	strongagree	strongagree	nothing	yes	yes	35-44yrs
33	yes	enrolled	no		no		no		no		gay	yes	7-12monthsago	dontknow	onceayear	no	yesmoreoften	SHC	no	yes	yes	yes	yes	no	no	no	no	no	no	no	yes	yes	yes	severalRMPs	11-20men	sometimes	sometimes	shorter	same	morecomfortable	agree	agree	agree	agree	agree	$15	yes	yes	25-34yrs
	yes	enrolled	no		no		yes	survey missing	yes	reactive test
41	yes	enrolled	no		no		no		no		gay	yes	1-6monthsago	positive	twiceayear	yes	no_effect	SHC	no	yes	no	no	no	no	no	no	no	no	no	no	no	2	yes	monogamous	one	noAIClast6months	never	longer	same	same	agree	agree	agree	neither	agree	nothing	yes	yes	35-44yrs
26	yes	enrolled	no		no		no		no		gay	no	nevertested	dontknow	nevertested	dontknow	yesmoreoften	SHC	no	no	no	no	no	no	no	no	no	no	yes	no	no	2	2	monogamous	2-5men	sometimes	sometimes	nevertested	nevertested	morecomfortable	strongagree	strongagree	strongagree	strongagree	strongagree	nothing	yes	no	25-34yrs
41	yes	enrolled	no		no		no		no		gay	yes	1-6monthsago	negative	twiceayear	no	yesmoreoften	SHC	no	yes	no	no	no	no	no	no	no	no	no	no	no	yes	yes	both_sexwithCMPs	11-20men	sometimes	never	shorter	muchless	muchmorecomfortable	strongagree	strongagree	strongagree	strongagree	strongagree	nothing	yes	yes	35-44yrs
28	yes	enrolled	no		no		no		no		gay	yes	1-6monthsago	noRMP	twiceayear	yes	no_effect	SHC	no	no	no	no	no	no	no	no	no	no	no	no	yes	yes	2	noRMP	11-20men	always	noRMPslast6months	longer	muchless	same	strongagree	strongagree	strongagree	agree	agree	nothing	yes	no	25-34yrs
25	yes	enrolled	no		no		no		yes	reactive test	gay	yes	1-6monthsago	negative	twiceayear	yes	no_effect	pharmacy	no	no	no	no	no	no	no	no	no	no	yes	no	no	2	yes	both_sexwithCMPs	2-5men	always	always										yes	no	25-34yrs
46	yes	enrolled	no		no		no		no		bisexual	yes	1-6monthsago	negative	twiceayear	yes	yesmoreoften	home	no	yes	no	no	yes	no	no	no	no	no	no	no	yes	yes	yes	both_sexwithCMPs	6-10men	always	never	longer	more	morecomfortable	strongagree	agree	agree	disagree	disagree	$20	no	yes	>=45yrs
25	yes	enrolled	no		no		no		no		gay	yes	1-6monthsago	noRMP	<=3monthly	no	no_effect	home	yes	no	no	no	no	no	no	no	no	no	no	no	no	yes	2	noRMP	11-20men	sometimes		shorter	same	morecomfortable	agree	agree	agree	neither	agree	$15	yes	no	25-34yrs
30	yes	enrolled	no		no		no		no		gay	yes	1-6monthsago	negative	<=3monthly	no	no_effect	pharmacy	no	yes	no	no	no	no	no	no	no	no	no	no	no	yes	yes	both_sexwithCMPs	11-20men	always	sometimes	longer	muchless	muchmorecomfortable	agree	strongagree	strongagree	strongagree	strongagree	$20	yes	yes	25-34yrs
28	yes	enrolled	no		no		no		no		gay	yes	1-2yearsago	dontknow	<=3monthly	no	yesmoreoften	pharmacy	no	no	no	no	no	no	no	no	yes	no	no	no	yes	yes	yes	me_sexwithCMPs	one	always	always	sametime	muchless	morecomfortable	strongagree	strongagree	strongagree	neither	strongagree	nothing	yes	no	25-34yrs
32	yes	enrolled	no		no		no		no		gay	yes	7-12monthsago	negative	onceayear	no	no_effect	SHC	no	no	no	no	yes	no	no	no	no	no	no	no	yes	2	yes	monogamous	6-10men	always	always	sametime	same	muchmorecomfortable	strongagree	strongagree	strongagree	strongagree	strongagree	nothing	yes	yes	25-34yrs
50	yes	enrolled	no		no		no		no		gay	yes	1-6monthsago	noRMP	onceayear	no	yesmoreoften	SHC	no	yes	no	no	no	no	no	no	no	no	no	no	no	yes	yes	noRMP	21-50men	sometimes	sometimes	longer	muchless	muchmorecomfortable	strongagree	strongagree	strongagree	strongagree	strongagree	$15	yes	yes	>=45yrs
29	yes	enrolled	no		no		no		no		gay	yes	1-6monthsago	noRMP	twiceayear	no	yesmoreoften	SHC	no	yes	no	no	no	no	no	no	no	no	no	no	no	yes	2	noRMP	2-5men	always	noRMPslast6months	shorter	muchless	muchmorecomfortable	strongagree	strongagree	strongagree	strongagree	strongagree	nothing	yes	no	25-34yrs
27	yes	enrolled	no		no		no		no		gay	yes	2-4yearsago	noRMP	<onceayear	no	yesmoreoften	SHC	yes	no	no	no	no	no	no	no	no	no	no	no	no	2	2	noRMP	2-5men	always	always	nevertested	muchless	muchmorecomfortable	strongagree	strongagree	strongagree	strongagree	strongagree	$50	yes	no	25-34yrs
43	yes	enrolled	no		no		no		no		gay	yes	1-6monthsago	negative	twiceayear	no	dontknow	SHC	no	yes	no	no	yes	no	no	no	no	no	yes	no	no	yes	yes	both_sexwithCMPs	11-20men	always	never	sametime	same	morecomfortable	agree	agree	agree	agree	agree	nothing	yes	yes	35-44yrs
37	yes	enrolled	no		no		no		no		gay	yes	1-4weeksago	noRMP	twiceayear	no	dontknow	SHC	no	yes	yes	no	no	no	no	no	no	no	no	no	no	yes	2	noRMP	2-5men	always	noRMPslast6months	sametime	same		strongagree	strongagree	strongagree	agree	strongagree	nothing	yes	yes	35-44yrs
32	yes	enrolled	no		no		no		no		gay	yes	1-6monthsago	negative	onceayear	no	yesmoreoften	GP	no	no	no	no	yes	no	no	no	no	no	no	no	no	2	yes	monogamous	2-5men	always	sometimes	shorter	muchless	same	agree	strongagree	strongagree	strongagree	strongagree	nothing	yes	yes	25-34yrs
31	yes	enrolled	no		no		no		no		gay	yes	7-12monthsago	negative	twiceayear	no	yesmoreoften	SHC	no	no	no	no	no	yes	no	no	no	no	no	no	yes	2	yes	monogamous	one	noCMPslast6months	never	sametime	less	same	strongagree	strongagree	strongagree	strongagree	strongagree	$15	yes	yes	25-34yrs
21	yes	enrolled	no		no		no		no		gay	yes	1-6monthsago	noRMP	<=3monthly	dontknow	dontknow	SHC	no	no	no	no	no	no	no	no	no	no	no	no	no	yes	2	noRMP	2-5men	noAIClast6months	noAIRlast6months	longer	same	same	agree	agree	agree	disagree	neither	nothing	yes	no	18-24yrs
21	yes	enrolled	no		no		no		no		gay	no	nevertested	noRMP	nevertested	no	no_effect	SHC	no	yes	yes	no	yes	no	no	no	no	no	no	no	yes	2	yes	monogamous	2-5men	always	always	nevertested	nevertested	morecomfortable	agree	agree	strongagree	agree	agree	nothing	yes	no	18-24yrs
29	yes	enrolled	no		no		no		no		gay	yes	1-2yearsago	noRMP	onceayear	yes	yesmoreoften	SHC	yes	no	no	no	no	no	no	no	no	no	no	no	yes	yes	2	noRMP	11-20men	always	noRMPslast6months	longer	same	lesscomfortable	agree	agree	agree	strongagree	agree	nothing	yes	no	25-34yrs
28	yes	enrolled	no		no		no		no		gay	yes	1-6monthsago	positive	twiceayear	yes	yesmoreoften	SHC	no	yes	yes	no	no	no	no	no	no	no	no	no	no	yes	yes	me_sexwithCMPs	21-50men	sometimes	always	sametime	less	muchmorecomfortable	strongagree	strongagree	strongagree	strongagree	strongagree	nothing	yes	no	25-34yrs
24	yes	enrolled	no		no		no		yes	reactive test	gay	yes	1-6monthsago	dontknow	<=3monthly	dontknow	no_effect	SHC	no	no	yes	no	no	no	no	no	no	no	no	no	no	2	yes	RMPsexwithCMPs	2-5men	always	sometimes										yes	no	18-24yrs
22	yes	enrolled	no		no		no		no		gay	yes	1-6monthsago	positive	<=3monthly	no	yesmoreoften	SHC	yes	no	no	no	no	no	no	no	no	no	no	no	no	yes	yes	both_sexwithCMPs	21-50men	sometimes	always	sametime	more	lesscomfortable	agree	agree	agree	neither	agree	nothing	yes	no	18-24yrs
	yes	enrolled	no		no		yes	survey missing	yes	reactive test
39	yes	enrolled	no		no		no		no		gay	yes	1-6monthsago	noRMP	<=3monthly	no	dontknow	home	no	no	no	no	yes	no	no	no	no	no	no	no	no	yes	2	noRMP	21-50men	always	noRMPslast6months	sametime	less	morecomfortable	strongagree	strongagree	strongagree	strongagree	strongagree	$30	yes	yes	35-44yrs
56	yes	enrolled	no		no		no		no		gay	yes	1-6monthsago	negative	onceayear	no	yesmoreoften	SHC	no	no	yes	no	no	no	no	no	no	no	no	no	no	2	2	monogamous	none	noCMPslast6months	always	sametime	less	same	agree	agree	agree	strongagree	strongagree	$15	yes	yes	>=45yrs
31	yes	enrolled	no		no		no		no		gay	yes	1-6monthsago	negative	<=3monthly	no	yesmoreoften	pharmacy	no	yes	no	no	yes	no	no	no	no	no	no	no	no	yes	yes	both_sexwithCMPs	21-50men	sometimes	sometimes	sametime	less	muchmorecomfortable	agree	agree	agree	agree	agree	$15	yes	yes	25-34yrs
37	yes	enrolled	no		no		no		no		gay	yes	1-6monthsago	noRMP	twiceayear	no	no_effect	SHC	no	no	no	no	no	no	yes	no	no	no	no	no	no	yes	2	noRMP	6-10men	always	noRMPslast6months	longer	same	muchmorecomfortable	strongagree	strongagree	strongagree	strongagree	strongagree	nothing	yes	yes	35-44yrs
37	yes	enrolled	no		no		no		no		gay	yes	1-6monthsago	noRMP	<onceayear	no	yesmoreoften	SHC	yes	no	no	no	no	no	no	no	no	no	no	no	no	yes	yes	noRMP	11-20men	noAIClast6months	sometimes	longer	less	morecomfortable	strongagree	strongagree	strongagree	strongagree	strongagree	nothing	yes	yes	35-44yrs
24	yes	enrolled	no		no		no		no		gay	yes	1-2yearsago	noRMP	twiceayear	no	yesmoreoften	SHC	no	yes	yes	no	no	no	no	no	no	no	no	no	no	yes	2	noRMP	2-5men	sometimes	noRMPslast6months	longer	muchless	same	strongagree	strongagree	strongagree	agree	strongagree	$15	yes	no	18-24yrs
39	yes	enrolled	no		no		no		no		gay	yes	1-6monthsago	negative	<=3monthly	dontknow	yesmoreoften	SHC	yes	no	yes	no	no	no	no	no	no	no	no	yes	no	yes	yes	me_sexwithCMPs	11-20men	sometimes	never	longer	same	lesscomfortable	agree	agree	agree	agree	agree	$20	yes	yes	35-44yrs
52	yes	enrolled	no		no		no		no		gay	yes	>4yearsago	noRMP	onceayear	dontknow	yesmoreoften	SHC	no	yes	no	no	no	no	no	no	no	no	no	no	no	yes	2	severalRMPs	2-5men	always	noRMPslast6months	longer	less	lesscomfortable	strongagree	strongagree	strongagree	strongagree	strongagree	nothing	yes	yes	>=45yrs
60	yes	enrolled	no		no		no		no		gay	yes	7-12monthsago	negative	twiceayear	yes	no_effect	SHC	yes	yes	yes	no	no	no	no	no	no	no	no	no	no	yes	2	both_sexwithCMPs	>50men	always	always	longer	same	muchlesscomfortable	strongagree	strongagree	strongagree	disagree	neither	nothing	yes	yes	>=45yrs
26	yes	enrolled	no		no		no		no		gay	yes	1-6monthsago	dontknow	twiceayear	no	yesmoreoften	home	yes	no	no	no	no	no	no	no	no	no	no	yes	no	yes	yes	me_sexwithCMPs	2-5men	always	always	shorter	muchless	muchmorecomfortable	strongagree	strongagree	strongagree	strongagree	strongagree	$15	yes	no	25-34yrs
49	yes	enrolled	no		no		no		no		gay	yes	1-6monthsago	negative	twiceayear	yes	yesmoreoften	SHC	no	no	no	no	yes	no	no	no	no	no	no	no	yes	2	yes	both_sexwithCMPs	2-5men	always	never	longer	muchless	muchlesscomfortable	strongagree	agree	agree	agree	agree	$30	yes	yes	>=45yrs
27	yes	enrolled	no		no		no		no		bisexual	yes	1-6monthsago	negative	<=3monthly	dontknow	dontknow	SHC	yes	no	no	no	no	no	no	no	no	no	no	no	no	2	yes	monogamous	none	noCMPslast6months	never	longer	muchless	same	strongagree	strongagree	strongagree	agree	strongagree	nothing	no	no	25-34yrs
19	yes	enrolled	no		no		no		no		gay	no	nevertested	negative	nevertested	yes	no_effect	SHC	no	no	no	no	no	no	no	no	no	yes	yes	yes	yes	2	yes	monogamous	6-10men	sometimes	never	nevertested	nevertested	same	strongagree	strongagree	strongagree	strongagree	strongagree	nothing	yes	no	18-24yrs
26	yes	enrolled	no		no		no		yes	reactive test	gay	yes	1-6monthsago	negative	twiceayear	no	yesmoreoften	GP	yes	no	no	no	yes	no	no	no	no	yes	yes	yes	no	2	yes	monogamous	2-5men	sometimes	sometimes										yes	no	25-34yrs
61	yes	enrolled	no		no		no		no		hetero	yes	>4yearsago	noRMP	<onceayear	no	no_effect	SHC	yes	no	no	no	no	no	no	no	no	no	no	no	no	yes	2	noRMP	11-20men	always	always	shorter	muchless	muchmorecomfortable	strongagree	strongagree	strongagree	strongagree	strongagree	$15	no	yes	>=45yrs
26	yes	enrolled	no		no		no		no		gay	yes	1-6monthsago	noRMP	twiceayear	yes	yesmoreoften	SHC	no	no	no	no	yes	no	no	no	no	no	no	no	yes	yes	2	noRMP	2-5men	sometimes	always	sametime	less	lesscomfortable	strongdisagree	agree	agree	agree	strongagree	$20	yes	no	25-34yrs
37	yes	enrolled	no		no		no		no		gay	yes	7-12monthsago	negative	onceayear	yes	yesmoreoften	SHC	no	no	yes	no	no	no	no	no	no	yes	no	no	no	2	yes	monogamous	one		sometimes	shorter	muchless	morecomfortable	strongagree	strongagree	strongagree	strongagree	strongagree	nothing	yes	yes	35-44yrs
32	yes	enrolled	no		no		no		no		gay	yes	7-12monthsago	negative	onceayear	no	no_effect	SHC	no	no	no	no	no	no	no	no	no	no	no	no	yes				one	noCMPslast6months	sometimes	shorter	muchless	morecomfortable	strongagree	strongagree	strongagree	agree	agree	nothing	yes	yes	25-34yrs
29	yes	enrolled	no		no		no		no		gay	yes	1-6monthsago	negative	<=3monthly	yes	yesmoreoften	SHC	no	no	no	no	no	no	no	no	no	no	no	yes	yes	2	yes	monogamous	one	noCMPslast6months	sometimes	sametime	less		strongagree	strongagree	strongagree	strongagree	strongagree	nothing	yes	no	25-34yrs
27	yes	enrolled	no		no		no		no		gay	yes	1-6monthsago	noRMP	<=3monthly	no	yesmoreoften	ACON	no	yes	no	no	yes	no	no	yes	no	no	no	no	yes	yes	2	noRMP	6-10men	sometimes	noAIRlast6months	sametime	same	muchmorecomfortable	strongagree	strongagree	strongagree	strongagree	strongagree	$30	yes	no	25-34yrs
42	yes	enrolled	no		no		no		no		gay	yes	1-6monthsago	noRMP	<=3monthly	no	yesmoreoften	SHC	no	yes	yes	no	no	no	no	no	no	yes	yes	no	no	yes	2	noRMP	11-20men	always	noRMPslast6months	sametime	muchless	morecomfortable	strongagree	strongagree	strongagree	strongagree	strongagree	$30	yes	yes	35-44yrs
27	yes	enrolled	no		no		no		no		gay	yes	1-6monthsago	negative	<=3monthly	yes	no_effect	SHC	no	no	no	no	no	no	no	no	no	no	no	yes	no	2	2	monogamous	one	always	never	shorter	less		agree	agree	agree	strongagree	strongagree	$15	yes	no	25-34yrs
38	yes	enrolled	no		no		no		no		gay	yes	1-6monthsago	noRMP	<=3monthly	no	no_effect	SHC	no	yes	yes	no	no	no	no	no	no	no	no	no	no	yes	yes	severalRMPs	11-20men	always	always	longer	same	muchmorecomfortable	strongagree	strongagree	strongagree	strongagree	strongagree	$50	yes	yes	35-44yrs
50	yes	enrolled	no		no		no		no		gay	yes	1-6monthsago	positive	<=3monthly	yes	yesmoreoften	SHC	no	no	no	no	no	no	no	no	no	no	no	no	yes	yes	yes	severalRMPs	6-10men	always	always	shorter	less	morecomfortable	strongagree	strongagree	strongagree	strongagree	strongagree	$15	yes	yes	>=45yrs
26	yes	enrolled	no		no		no		yes	reactive test	gay	yes	1-6monthsago	noRMP	<=3monthly	yes	no_effect	pharmacy	no	yes	no	no	no	no	no	no	no	no	no	no	no	yes	yes	both_sexwithCMPs	11-20men	sometimes	never										yes	no	25-34yrs
22	yes	enrolled	no		no		no		no		gay	yes	2-4yearsago	dontknow	<onceayear	yes	yesmoreoften	GP	no	no	no	no	yes	no	no	no	no	yes	yes	yes	no	2	yes	monogamous	one	noCMPslast6months	sometimes	shorter	muchless	same	strongagree	strongagree	strongagree	strongagree	strongagree	$15	yes	no	18-24yrs
44	yes	enrolled	no		no		no		no		gay	yes	1-6monthsago	negative	<=3monthly	yes	no_effect	home	yes	no	no	no	yes	no	no	no	yes	no	no	no	yes	yes	yes	both_sexwithCMPs	21-50men	sometimes	never	longer	same	same	agree	agree	agree	agree	agree	nothing	yes	yes	35-44yrs
32	yes	enrolled	no		no		no		no		gay	yes	1-2yearsago	noRMP	onceayear	no	yesmoreoften	SHC	no	no	no	no	yes	no	no	no	no	no	no	no	no	yes	2	noRMP	21-50men	sometimes	noRMPslast6months	sametime	muchless	morecomfortable	strongagree	strongagree	strongagree	strongagree	strongagree	$15	yes	yes	25-34yrs
37	yes	enrolled	no		no		no		no		gay	yes	1-6monthsago	noRMP	<=3monthly	dontknow	yesmoreoften	home	yes	no	no	no	no	no	no	no	no	no	no	no	no	yes	2	noRMP	2-5men	always	noRMPslast6months	shorter	same	muchlesscomfortable	agree	agree	strongagree	agree	strongagree	nothing	yes	yes	35-44yrs
37	yes	enrolled	no		no		no		no		gay	yes	1-6monthsago	noRMP	onceayear	dontknow	yesmoreoften	SHC	yes	no	no	no	no	no	no	no	no	no	no	yes	yes				21-50men	always	always	shorter	same	same	agree	strongagree	strongagree	agree	agree	nothing	yes	yes	35-44yrs
29	yes	enrolled	no		no		no		no		bisexual	yes	7-12monthsago	noRMP	onceayear	dontknow	yesmoreoften	SHC	yes	no	no	no	yes	no	no	no	no	no	yes	yes	yes	yes	yes	severalRMPs	21-50men	sometimes	sometimes	sametime	same	morecomfortable	strongagree	strongagree	strongagree	neither	strongagree	$50	no	no	25-34yrs
29	yes	enrolled	no		no		no		no		gay	yes	1-6monthsago	noRMP	onceayear	yes	no_effect	SHC	yes	no	no	no	no	no	no	no	no	no	no	no	no	yes	2	noRMP	2-5men	always	never	sametime	same		strongagree	strongagree	strongagree	neither	agree	$20	yes	no	25-34yrs
39	yes	enrolled	no		no		no		no		gay	yes	1-6monthsago	noRMP	twiceayear	no	yesmoreoften	SHC	no	no	no	no	no	no	no	no	no	no	no	no	yes	yes	2	noRMP	21-50men	sometimes	sometimes	shorter	less	same	strongagree	strongagree	strongagree	strongagree	strongagree	$20	yes	yes	35-44yrs
31	yes	enrolled	no		no		no		yes	reactive test	gay	yes	7-12monthsago	negative	onceayear	no	yesmoreoften	SHC	no	yes	yes	no	no	no	no	no	no	no	no	yes	yes	2	yes	monogamous	2-5men	always	always										yes	yes	25-34yrs
32	yes	enrolled	no		no		no		no		gay	yes	1-6monthsago	dontknow	twiceayear	no	no_effect	SHC	no	yes	yes	no	no	no	no	no	no	no	no	yes	yes	2	yes	me_sexwithCMPs	2-5men	always	sometimes	longer	muchless	muchmorecomfortable	agree	strongagree	strongagree	strongagree	strongagree	nothing	yes	yes	25-34yrs
29	yes	enrolled	no		no		no		no		gay	yes	1-2yearsago	noRMP	onceayear	yes	dontknow	SHC	no	no	no	no	no	no	no	no	no	no	no	no	yes	yes	2	noRMP	2-5men	always	noRMPslast6months	shorter	muchless		strongagree	strongagree	strongagree	strongagree	strongagree	$30	yes	no	25-34yrs
29	yes	enrolled	no		no		no		no		gay	yes	1-6monthsago	negative	onceayear	yes	yesmoreoften	SHC	yes	no	yes	no	no	no	no	no	no	no	no	yes	no	2	yes	monogamous	one	noCMPslast6months	always	sametime	less	morecomfortable	agree	strongagree	strongagree	neither	agree	$20	yes	no	25-34yrs
31	yes	enrolled	no		no		no		no		gay	yes	7-12monthsago	negative	onceayear	dontknow	dontknow	SHC	yes	no	no	no	no	no	no	no	no	no	no	no	no	2	yes	monogamous	one	noCMPslast6months	always	longer	less	morecomfortable	agree	agree	neither	neither	agree	nothing	yes	yes	25-34yrs
41	yes	enrolled	no		no		no		no		gay	yes	>4yearsago	dontknow	<onceayear	yes	no_effect	home	no	no	yes	no	no	no	no	no	no	no	no	no	no	yes	yes	monogamous	2-5men	noAIClast6months	never	shorter	same		neither	agree	agree	strongdisagree	neither	nothing	yes	yes	35-44yrs
20	yes	enrolled	no		no		no		no		gay	yes	1-6monthsago	noRMP	twiceayear	dontknow	yesmoreoften	SHC	no	yes	no	no	no	no	no	no	no	no	no	no	yes	yes	2	noRMP		always	noRMPslast6months	sametime	same	morecomfortable	strongagree	strongagree	strongagree	strongagree	strongagree	$20	yes	no	18-24yrs
40	yes	enrolled	no		no		no		no		gay	yes	7-12monthsago	noRMP	twiceayear	no	no_effect	SHC	no	yes	no	no	no	no	no	no	no	no	no	no	no	yes	2	noRMP	2-5men	noAIClast6months	noAIRlast6months	longer	same	same	strongagree	strongagree	strongagree	agree	agree	$20	yes	yes	35-44yrs
	yes	enrolled	no		no		no		no		gay	yes	7-12monthsago	noRMP	onceayear	no	yesmoreoften	GP	no	no	yes	no	no	no	no	no	no	no	no	no	no	yes	2	noRMP	11-20men	always	noRMPslast6months	sametime	same	same	agree	agree	agree	strongagree	neither	nothing	yes
31	yes	enrolled	no		no		no		no		gay	yes	1-6monthsago	negative	<=3monthly	yes	yesmoreoften	SHC	no	no	no	no	no	no	no	no	no	no	no	no	yes	yes	yes	me_sexwithCMPs	6-10men	always	never	shorter	muchless	same	agree	agree	agree	agree	agree	$20	yes	yes	25-34yrs
22	yes	enrolled	no		no		no		no		gay	yes	1-6monthsago	negative	<=3monthly	dontknow	no_effect	SHC	no	no	no	no	no	no	no	no	no	no	no	no	yes	yes	yes	noRMP	6-10men	always	sometimes	sametime	muchless	muchmorecomfortable	strongagree	strongagree	strongagree	agree	agree	$15	yes	no	18-24yrs
23	yes	enrolled	no		no		no		no		bisexual	yes	1-6monthsago	noRMP	<=3monthly	no	no_effect	SHC	no	no	no	no	yes	no	no	no	no	no	no	no	no	yes	2	noRMP	2-5men	sometimes	sometimes	sametime	muchless	morecomfortable	agree	agree	agree	neither	strongagree	nothing	no	no	18-24yrs
28	yes	enrolled	no		no		no		no		gay	yes	1-2yearsago	noRMP	onceayear	no	dontknow	SHC	no	no	yes	no	no	no	no	no	no	no	no	no	no	yes	2	noRMP	2-5men	always	always	longer	same	muchlesscomfortable	agree	agree	agree	neither	neither	$20	yes	no	25-34yrs
25	yes	enrolled	no		no		no		no		gay	yes	1-6monthsago	noRMP	twiceayear	dontknow	yesmoreoften	SHC	yes	no	no	no	no	no	no	no	no	no	no	no	no				11-20men	always	noRMPslast6months	sametime	muchless	morecomfortable	strongagree	strongagree	strongagree	agree	strongagree	nothing	yes	no	25-34yrs
27	yes	enrolled	no		no		no		no		gay	yes	1-6monthsago	noRMP	twiceayear	yes	yesmoreoften	SHC	no	no	no	no	no	no	no	no	no	no	no	yes	no	yes	yes	severalRMPs	6-10men	sometimes	sometimes	shorter	same	same	agree	agree	agree	agree	agree	nothing	yes	no	25-34yrs
34	yes	enrolled	no		no		no		no		gay	yes	7-12monthsago	negative	twiceayear	no	yesmoreoften	home	no	yes	no	no	no	no	no	no	no	no	no	no	no	2	yes	monogamous	one	noCMPslast6months	never	longer	muchless		strongagree	strongagree	strongagree	strongagree	strongagree	nothing	yes	yes	25-34yrs
22	yes	enrolled	no		no		no		no		gay	yes	1-6monthsago	noRMP	twiceayear	no	no_effect	SHC	no	no	yes	no	no	no	no	no	no	no	no	no	yes	2	yes	monogamous	2-5men	always	always	longer	muchless	same	strongagree	agree	strongagree	neither	strongagree	$20	yes	no	18-24yrs
30	yes	enrolled	no		no		no		no		gay	yes	1-2yearsago	negative	onceayear	no	yesmoreoften	SHC	yes	no	no	no	no	no	no	no	no	no	no	no	no	2	yes	monogamous	2-5men	noAIClast6months	always	sametime	same	same	agree	agree	agree	strongagree	strongagree	$30	yes	yes	25-34yrs
30	yes	enrolled	no		no		no		no		gay	yes	1-6monthsago	negative	<=3monthly	no	yesmoreoften	SHC	yes	yes	no	no	no	no	no	no	no	no	no	no	no	2	yes	noRMP	11-20men	always	always	shorter	muchless	morecomfortable	agree	agree	strongagree	strongagree	strongagree	nothing	yes	yes	25-34yrs
31	yes	enrolled	no		no		no		no		gay	yes	1-6monthsago	negative	twiceayear	yes	yesmoreoften	SHC	no	no	no	no	no	no	no	no	no	no	no	no	no	yes	yes	noRMP	2-5men	sometimes	never	sametime	muchless	muchmorecomfortable	strongagree		strongagree	strongagree	strongagree	$30	yes	yes	25-34yrs
57	yes	enrolled	no		no		no		no		gay	yes	7-12monthsago	noRMP	twiceayear	no	no_effect	SHC	no	yes	no	no	no	no	no	no	no	no	no	no	no	yes	2	noRMP	>50men	always	noRMPslast6months	longer	same	lesscomfortable	disagree	agree	agree	disagree	agree	nothing	yes	yes	>=45yrs
34	yes	enrolled	no		no		no		no		gay	yes	7-12monthsago	negative	onceayear	no	yesmoreoften	home	no	no	no	no	yes	yes	no	no	no	no	no	yes	yes	2	yes	monogamous	one	noAIClast6months	never	longer	same	lesscomfortable	strongagree	strongagree	strongagree	strongagree	strongagree	$30	yes	yes	25-34yrs
56	yes	enrolled	no		no		no		no		gay	no	1-6monthsago	noRMP	onceayear	no	dontknow	SHC	no	yes	no	no	no	no	no	no	no	no	no	no	no	yes	2	noRMP	2-5men	always	noRMPslast6months	longer	same	same	strongagree	strongagree	strongagree	neither	strongagree	$15	yes	yes	>=45yrs
29	yes	enrolled	no		no		no		no		gay	yes	1-6monthsago	dontknow	twiceayear	yes	yesmoreoften	SHC	yes	yes	yes	no	no	no	no	no	no	no	no	no	yes	2	yes	monogamous	2-5men	sometimes	never	longer	muchless	same	agree	agree	agree	strongagree	strongagree	$15	yes	no	25-34yrs
20	yes	enrolled	no		no		no		no		gay	yes	1-6monthsago	noRMP	<=3monthly	no	yesmoreoften	SHC	no	no	no	no	no	no	no	no	no	no	no	yes	no	yes	2	noRMP	2-5men	always	always	shorter	muchless	morecomfortable	strongagree	strongagree	strongagree	strongagree	strongagree	$15	yes	no	18-24yrs
22	yes	enrolled	no		no		no		no		bisexual	yes	1-6monthsago	noRMP	<=3monthly	no	no_effect	home	no	yes	no	no	no	no	no	no	no	no	no	yes	yes	yes	yes	severalRMPs	6-10men	always	always	longer	same		strongagree	strongagree	strongagree	strongagree	strongagree	$15	no	no	18-24yrs
44	yes	enrolled	no		no		no		no		gay	yes	1-2yearsago	dontknow	onceayear	no	yesmoreoften	pharmacy	no	no	no	no	no	no	yes	no	no	no	no	no	no	2	2	noRMP	2-5men	always	always	shorter	more	muchmorecomfortable	agree	agree	agree	agree	agree	nothing	yes	yes	35-44yrs
31	yes	enrolled	no		no		no		no		gay	yes	1-6monthsago	noRMP	twiceayear	no	yesmoreoften	SHC	yes	no	no	no	no	no	no	no	no	no	no	no	no	yes	2	noRMP	2-5men	always	noRMPslast6months	sametime	less	morecomfortable	strongagree	strongagree	strongagree	strongagree	strongagree	$30	yes	yes	25-34yrs
28	yes	enrolled	no		no		no		no		gay	yes	7-12monthsago	negative	twiceayear	yes	no_effect	SHC	no	yes	yes	no	no	no	no	no	no	no	no	no	yes	2	yes	monogamous	2-5men	always	always	longer	same	same	agree	agree	agree	agree	agree	$20	yes	no	25-34yrs
34	yes	enrolled	no		no		no		no		gay	yes	1-6monthsago	noRMP	twiceayear	no	yesmoreoften	home	no	no	no	no	yes	no	no	no	no	no	no	no	yes	yes	yes	both_sexwithCMPs	2-5men	always	always	shorter	muchless		strongagree	agree	strongagree	strongagree	strongagree	$20	yes	yes	25-34yrs
43	yes	enrolled	no		no		no		yes	reactive test	gay	yes	1-2yearsago	positive	onceayear	no	yesmoreoften	SHC	yes	no	no	no	no	no	no	no	no	no	no	no	no	yes	2	me_sexwithCMPs	2-5men	always	noAIRlast6months										yes	yes	35-44yrs
35	yes	enrolled	no		no		no		no		gay	yes	1-2yearsago	negative	onceayear	no	yesmoreoften	pharmacy	no	no	no	no	no	no	no	no	no	no	no	yes	yes	yes	yes	both_sexwithCMPs	2-5men	always	never	shorter	muchless		strongagree	strongagree	strongagree	strongagree	strongagree	$50	yes	yes	35-44yrs
32	yes	enrolled	no		no		no		no		gay	no	7-12monthsago	noRMP	onceayear	no	yesmoreoften	pharmacy	no	no	no	no	no	no	no	no	no	no	no	no	yes	yes	2	noRMP	21-50men	always	noRMPslast6months	longer	muchmore		agree	agree	agree	strongagree	strongagree	nothing	yes	yes	25-34yrs
26	yes	enrolled	no		no		no		no		gay	yes	1-6monthsago	negative	twiceayear	no	yesmoreoften	home	yes	yes	yes	no	no	no	no	no	no	no	no	no	no	2	yes	me_sexwithCMPs	2-5men	always	always	shorter	muchless	muchmorecomfortable	strongagree	strongagree	strongagree	strongagree	strongagree	nothing	yes	no	25-34yrs
34	yes	enrolled	no		no		yes	result missing	yes	result missing
34	yes	enrolled	no		no		no		no		gay	yes	7-12monthsago	negative	twiceayear	no	no_effect	SHC	no	yes	yes	no	no	no	no	no	no	no	no	no	no	2	yes	RMPsexwithCMPs	2-5men	noAIClast6months	never	sametime	same	same	strongagree					$20	yes	yes	25-34yrs
22	yes	enrolled	no		no		no		no		gay	yes	1-6monthsago	negative	twiceayear	dontknow	yesmoreoften	SHC	no	no	no	no	no	no	no	no	no	no	no	no	no	2	yes	me_sexwithCMPs	2-5men	always	sometimes	longer	same	same	strongagree	strongagree	strongagree	strongagree	strongagree	nothing	yes	no	18-24yrs
27	yes	enrolled	no		no		no		no		gay	yes	1-2yearsago	noRMP	onceayear	dontknow	no_effect	pharmacy	no	no	yes	no	no	no	no	no	no	no	no	no	no	yes	2	noRMP	11-20men	always	always	longer	less	muchlesscomfortable	agree	agree	agree	agree	agree	nothing	yes	no	25-34yrs
29	yes	enrolled	no		no		no		no		gay	yes	1-6monthsago	negative	<=3monthly	dontknow	yesmoreoften	SHC	no	no	no	no	no	no	no	no	no	no	no	yes	no	yes	yes	noRMP	6-10men	sometimes	sometimes	shorter	less	morecomfortable	strongagree	strongagree	strongagree	strongagree	strongagree	$20	yes	no	25-34yrs
26	yes	enrolled	no		no		no		no		gay	yes	1-2yearsago	noRMP	<onceayear	no	dontknow	SHC	yes	no	no	no	no	no	no	no	no	no	no	no	no	yes	2	noRMP	2-5men	always	noRMPslast6months	shorter	less	muchmorecomfortable	strongagree	strongagree	strongagree	neither	agree	$50	yes	no	25-34yrs
33	yes	enrolled	no		no		no		no		gay	yes	7-12monthsago	noRMP	<onceayear	no	no_effect	SHC	yes	no	yes	no	no	no	no	no	no	no	no	no	yes	yes	2	noRMP	2-5men	sometimes	sometimes	sametime	same	morecomfortable	agree	agree	agree	agree	agree	$15	yes	yes	25-34yrs
46	yes	enrolled	no		no		no		no		gay	yes	1-6monthsago	negative	<=3monthly	no	yesmoreoften	home	no	no	no	no	no	no	no	no	no	no	no	no	yes	yes	yes	both_sexwithCMPs	6-10men	always	always	shorter	muchless	morecomfortable	strongagree	agree	strongagree	strongagree	strongagree	$15	yes	yes	>=45yrs
21	yes	enrolled	no		no		no		no		gay	yes	1-6monthsago	noRMP	onceayear	yes	yesmoreoften	SHC	no	no	no	no	yes	no	no	no	no	no	no	no	no				11-20men	sometimes	noRMPslast6months	nevertested	nevertested	morecomfortable	agree	agree	agree	agree	agree	nothing	yes	no	18-24yrs
29	yes	enrolled	no		no		no		no		gay	yes	1-6monthsago	noRMP	twiceayear	no	yesmoreoften	SHC	no	no	no	no	no	no	no	no	no	yes	no	no	no	yes	2	noRMP	11-20men	sometimes	noRMPslast6months	shorter	muchless	muchmorecomfortable	strongagree	strongagree	strongagree	strongagree	strongagree	$30	yes	no	25-34yrs
29	yes	enrolled	no		no		no		no		bisexual	yes	1-6monthsago	negative	onceayear	no	yesmoreoften	SHC	no	no	no	no	no	no	no	no	no	yes	no	yes	no	2	yes	monogamous	2-5men	sometimes	never	longer	less	muchmorecomfortable	strongagree	strongagree	strongagree	strongagree	strongagree	$20	no	no	25-34yrs
40	yes	enrolled	no		no		no		no		gay	yes	1-6monthsago	negative	twiceayear	no	dontknow	SHC	no	no	no	no	no	no	no	no	no	no	no	no	no	yes	yes	both_sexwithCMPs	6-10men	always	noAIRlast6months	longer	less	same	strongagree	strongagree	strongagree	strongagree	strongagree	$15	yes	yes	35-44yrs
33	yes	enrolled	no		no		no		no		gay	yes	7-12monthsago	negative	onceayear	yes	yesmoreoften	home	no	no	no	no	no	no	no	no	no	no	no	yes	no	2	yes	monogamous	21-50men	always	never	longer	more	morecomfortable	strongagree	agree	strongagree	strongagree	strongagree	nothing	yes	yes	25-34yrs
37	yes	enrolled	no		no		no		no		gay	yes	7-12monthsago	negative	twiceayear	dontknow	no_effect	SHC	no	no	yes	no	no	no	no	no	no	no	no	no	yes	2	yes	both_sexwithCMPs	6-10men	always	sometimes	longer	same	muchmorecomfortable	agree	strongagree	agree	strongagree	strongagree	nothing	yes	yes	35-44yrs
38	yes	enrolled	no		no		no		no		hetero	dontknow	>4yearsago	noRMP	<onceayear	no	yesmoreoften	home	no	no	no	no	yes	yes	no	yes	no	no	no	yes	yes	yes	2	noRMP	6-10men	sometimes	sometimes	longer	muchless	morecomfortable	strongagree	strongagree	strongagree	strongagree	strongagree	$20	no	yes	35-44yrs
34	yes	enrolled	no		no		no		no		gay	yes	2-4yearsago	negative	twiceayear	no	no_effect	SHC	no	no	no	no	no	no	no	no	no	no	no	no	yes	yes	yes	both_sexwithCMPs	one	noAIClast6months	noAIRlast6months	longer	less	same	strongagree	strongagree	strongagree	strongagree	agree	nothing	yes	yes	25-34yrs
38	yes	enrolled	no		no		no		no		gay	yes	1-6monthsago	negative	onceayear	no	yesmoreoften	home	no	no	no	no	yes	yes	yes	no	yes	no	no	yes	yes	yes	2	both_sexwithCMPs	21-50men	sometimes	never	shorter	muchless	muchmorecomfortable	strongagree	strongagree	strongagree	strongagree	strongagree	nothing	yes	yes	35-44yrs
23	yes	enrolled	no		no		no		no		gay	yes	7-12monthsago	noRMP	onceayear	yes	dontknow	SHC	no	no	no	no	yes	no	no	no	no	no	no	no	no	yes	2	noRMP	2-5men	sometimes	noRMPslast6months	longer	same	muchlesscomfortable	agree	agree	agree	neither	neither	$20	yes	no	18-24yrs
34	yes	enrolled	no		no		no		no		gay	yes	1-2yearsago	negative	twiceayear	no	yesmoreoften	gayvenue	no	no	no	no	no	no	no	no	no	no	no	no	yes	yes	yes	both_sexwithCMPs	>50men	always	never	shorter	muchless	muchmorecomfortable	strongagree	strongagree	strongagree	strongagree	strongagree	nothing	yes	yes	25-34yrs
33	yes	enrolled	no		no		no		no		gay	yes	1-6monthsago	noRMP	<=3monthly	no	no_effect	SHC	no	yes	yes	no	no	no	no	no	no	no	no	no	no	yes	2	noRMP	6-10men	always	noRMPslast6months	longer	less		strongagree	strongagree	strongagree	neither	agree	nothing	yes	yes	25-34yrs
46	yes	enrolled	no		no		no		no		gay	yes	1-2yearsago	negative	onceayear	yes	no_effect	SHC	no	no	no	no	no	no	no	no	no	no	yes	no	no	2	yes	monogamous	none	noCMPslast6months	never	sametime		lesscomfortable	strongagree	strongagree	strongagree	strongagree	neither	nothing	yes	yes	>=45yrs
36	yes	enrolled	no		no		no		yes	reactive test	gay	yes	7-12monthsago	noRMP	twiceayear	no	yesmoreoften	SHC	no	no	yes	no	no	no	no	no	no	no	no	no	no	yes	2	noRMP	11-20men	sometimes	noRMPslast6months										yes	yes	35-44yrs
29	yes	enrolled	no		no		no		no		gay	yes	1-2yearsago	negative	<onceayear	no	yesmoreoften	home	no	no	yes	no	no	no	no	no	no	no	no	no	no	yes	yes	me_sexwithCMPs	2-5men	always	sometimes	sametime	less	same	strongagree	strongagree	strongagree	strongagree	strongagree	nothing	yes	no	25-34yrs
35	yes	enrolled	no		no		no		no		gay	yes	1-6monthsago	noRMP	<onceayear	dontknow	yesmoreoften	SHC	no	no	yes	no	no	no	no	no	no	no	no	no	no	yes	2	noRMP	2-5men	always	sometimes	longer	same	muchmorecomfortable	strongagree	strongagree	strongagree	agree	agree	$20	yes	yes	35-44yrs
27	yes	enrolled	no		no		no		no		gay	yes	1-6monthsago	negative	<=3monthly	no	yesmoreoften	SHC	yes	no	no	no	no	no	no	yes	no	no	no	yes	yes	yes	yes	both_sexwithCMPs	21-50men	always	always	longer	same	morecomfortable	strongagree	strongagree	strongagree	strongagree	strongagree	$20	yes	no	25-34yrs
50	yes	enrolled	no		no		no		no		gay	yes	1-2yearsago	negative	onceayear	yes	yesmoreoften	SHC	no	no	yes	no	no	no	no	no	no	no	no	no	no	2	yes	monogamous	2-5men	never	never	longer	muchless	morecomfortable	strongagree	strongagree	strongagree	strongagree	strongagree	$20	yes	yes	>=45yrs
38	yes	enrolled	no		no		no		no		gay	yes	1-6monthsago	noRMP	<onceayear	dontknow	yesmoreoften	home	no	yes	yes	no	no	no	no	no	no	no	no	yes	yes	yes	2	noRMP	11-20men	sometimes	noRMPslast6months	sametime	less	muchmorecomfortable	agree	agree	strongagree	strongagree	strongagree	$15	yes	yes	35-44yrs
24	yes	enrolled	no		no		no		no		gay	yes	1-6monthsago	noRMP	<=3monthly	no	no_effect	SHC	no	no	no	no	no	no	no	no	no	no	no	no	yes	2	yes	monogamous	21-50men	sometimes	always	shorter	less	muchmorecomfortable	strongagree	strongagree	strongagree	strongagree	strongagree	$20	yes	no	18-24yrs
29	yes	enrolled	no		no		no		no		gay	yes	1-6monthsago	noRMP	<=3monthly	dontknow	no_effect	ACON	no	yes	yes	no	no	no	no	no	no	no	no	no	yes							sametime	same	morecomfortable	agree	agree	strongagree	neither	strongagree	nothing	yes	no	25-34yrs
22	yes	enrolled	no		no		no		no		gay	yes	7-12monthsago	noRMP	twiceayear	no	yesmoreoften	home	no	no	no	no	yes	yes	no	no	yes	no	no	no	yes	yes	2	noRMP	11-20men	sometimes	noRMPslast6months	sametime	less	morecomfortable	strongagree	strongagree	strongagree	strongagree	strongagree	$30	yes	no	18-24yrs
48	yes	enrolled	no		no		no		no		gay	yes	2-4yearsago	negative	<onceayear	no	yesmoreoften	SHC	no	no	yes	no	no	no	no	no	no	no	no	no	no	2	yes	monogamous	none	noAIClast6months	always	shorter	less	same	strongagree	strongagree	strongagree	strongagree	strongagree	$20	yes	yes	>=45yrs
33	yes	enrolled	no		no		no		no		gay	yes	1-6monthsago	negative	<=3monthly	no	yesmoreoften	SHC	no	no	no	no	no	no	no	yes	no	no	no	no	yes	yes	yes	severalRMPs	>50men	always	always	longer	muchless	muchmorecomfortable	strongagree	strongagree	strongagree	strongagree	strongagree	nothing	yes	yes	25-34yrs
31	yes	enrolled	no		no		no		no		gay	yes	1-6monthsago	positive	<=3monthly	no	yesmoreoften	SHC	no	no	no	no	no	no	no	no	no	no	no	yes	yes	yes	yes	severalRMPs	11-20men	always	sometimes	longer	less	morecomfortable	strongagree	strongagree	strongagree	strongagree	strongagree	nothing	yes	yes	25-34yrs
31	yes	enrolled	no		no		no		no		gay	yes	1-6monthsago	noRMP	twiceayear	yes	yesmoreoften	home	yes	no	no	no	no	no	no	no	no	no	no	no	no	yes	2	noRMP	6-10men	always	sometimes	shorter	less	morecomfortable	agree	strongagree	strongagree	neither	agree	$20	yes	yes	25-34yrs
49	yes	enrolled	no		no		no		no		gay	yes	1-2yearsago	dontknow	onceayear	no	yesmoreoften	SHC	no	no	yes	no	no	no	no	no	no	no	no	no	no	yes	yes	both_sexwithCMPs	11-20men	always	sometimes	sametime	same	same	agree	agree	strongagree	agree	agree	$20	yes	yes	>=45yrs
20	yes	enrolled	no		no		no		no		bisexual	yes	1-6monthsago	noRMP	onceayear	yes	yesmoreoften	SHC	yes	no	no	no	no	no	no	no	no	yes	yes	yes	yes	2	2	noRMP	2-5men	sometimes	noRMPslast6months	sametime	less	muchmorecomfortable	agree	agree	agree	agree	agree	$20	no	no	18-24yrs
44	yes	enrolled	no		no		no		no		gay	yes	1-6monthsago	negative	onceayear	dontknow	no_effect	SHC	yes	no	no	no	no	no	no	no	no	no	no	no	no	yes	yes	both_sexwithCMPs	2-5men	sometimes	never	sametime	muchless		strongagree	strongagree	strongagree	strongagree	strongagree	$15	yes	yes	35-44yrs
20	yes	enrolled	no		no		no		no		gay	dontknow	1-4weeksago	positive	twiceayear	yes	yesmoreoften	SHC	no	yes	no	no	no	no	no	no	no	no	no	no	no				21-50men	sometimes	never	longer	same	same	agree	agree	agree	neither	agree	nothing	yes	no	18-24yrs
44	yes	enrolled	no		no		no		no		bisexual	yes	1-6monthsago	noRMP	twiceayear	no	yesmoreoften	SHC	no	yes	yes	no	no	no	no	no	no	no	no	no	yes	yes	2	noRMP	2-5men	sometimes	noRMPslast6months	shorter	muchless	morecomfortable	strongagree	strongagree	strongagree	strongagree	strongagree	nothing	no	yes	35-44yrs
60	yes	enrolled	no		no		no		no		bisexual	yes	1-6monthsago	noRMP	nevertested	dontknow	yesmoreoften	SHC	no	no	no	no	no	no	no	no	no	no	no	no	no	yes	2	noRMP	2-5men	always	noRMPslast6months	shorter	muchless	muchlesscomfortable	strongagree	strongagree	strongagree	neither	agree	$20	no	yes	>=45yrs
28	yes	enrolled	no		no		no		no		gay	yes	1-6monthsago	negative	onceayear	no	no_effect	SHC	no	no	yes	no	no	no	no	no	no	no	no	no	no	2	yes	monogamous	one	noCMPslast6months	never	longer	same	muchmorecomfortable	strongagree	strongagree	strongagree	neither	agree	nothing	yes	no	25-34yrs
26	yes	enrolled	no		no		no		no		gay	yes	7-12monthsago	negative	twiceayear	yes	yesmoreoften	SHC	yes	no	no	no	no	no	no	no	yes	no	no	yes	no	yes	yes	me_sexwithCMPs	>50men	sometimes	never	longer	muchless	muchmorecomfortable	agree	agree	agree	neither	agree	nothing	yes	no	25-34yrs
30	yes	enrolled	no		no		no		no		gay	yes	1-6monthsago	noRMP	twiceayear	yes	yesmoreoften	SHC	no	no	yes	no	yes	no	no	no	no	no	no	no	no	yes	2	noRMP	11-20men	sometimes	sometimes	sametime	less	same	strongagree	strongagree	strongagree	strongagree	strongagree	nothing	yes	yes	25-34yrs
34	yes	enrolled	no		no		no		no		gay	yes	7-12monthsago	dontknow	twiceayear	yes	dontknow	home	no	no	no	no	yes	no	no	no	no	no	no	no	yes	yes	yes	me_sexwithCMPs	2-5men	sometimes	sometimes	sametime	same	same	agree	strongagree	strongagree	agree	agree	nothing	yes	yes	25-34yrs
29	yes	enrolled	no		no		no		no		gay	no	1-6monthsago	noRMP	twiceayear	no	no_effect	SHC	no	no	no	no	yes	no	no	no	no	no	no	no	no	yes	2	noRMP	2-5men	sometimes	noRMPslast6months	shorter	same	morecomfortable	strongagree	strongagree	strongagree	agree	agree	$50	yes	no	25-34yrs
29	yes	enrolled	no		no		no		no		gay	yes	1-6monthsago	negative	<=3monthly	no	yesmoreoften	SHC	no	no	yes	no	no	no	no	no	no	no	no	no	yes	yes	yes	both_sexwithCMPs	11-20men	always	always	shorter	less	lesscomfortable	strongagree	strongagree	strongagree	strongagree	strongagree	nothing	yes	no	25-34yrs
23	yes	enrolled	no		no		no		no		bisexual	yes	1-2yearsago	negative	<onceayear	no	yesmoreoften	SHC	no	yes	yes	no	no	no	no	no	no	no	no	no	yes	2	yes	monogamous	2-5men	noAIClast6months	sometimes	longer	muchless	muchmorecomfortable	strongagree	strongagree	strongagree	strongagree	strongagree	$15	no	no	18-24yrs
33	yes	enrolled	no		no		no		no		gay	yes	7-12monthsago	noRMP	onceayear	no	yesmoreoften	pharmacy	yes	no	no	no	yes	yes	no	no	no	no	yes	no	no	yes	yes	severalRMPs	11-20men	always	sometimes	sametime	muchless	muchmorecomfortable	strongagree	strongagree	strongagree	strongagree	strongagree	$20	yes	yes	25-34yrs
39	yes	enrolled	no		no		no		no		gay	yes	1-6monthsago	noRMP	<=3monthly	yes	no_effect	SHC	no	no	no	no	no	no	no	yes	no	no	no	no	no				6-10men	sometimes	noRMPslast6months	sametime	muchless		strongagree	strongagree	strongagree	strongagree	strongagree	$15	yes	yes	35-44yrs
35	yes	enrolled	no		no		no		no		other	yes	7-12monthsago	dontknow	twiceayear	dontknow	yesmoreoften	home	no	no	no	no	no	no	no	no	no	no	no	no	yes	yes	yes	both_sexwithCMPs	6-10men	sometimes	never	shorter	less	morecomfortable	strongagree	strongagree	strongagree	strongagree	strongagree	nothing	no	yes	35-44yrs
29	yes	enrolled	no		no		no		no		gay	yes	1-6monthsago	negative	twiceayear	dontknow	no_effect	SHC	yes	no	no	no	no	no	no	no	no	no	no	no	no	yes	yes	monogamous	21-50men	always	always	longer	more	same	strongagree	strongagree	strongagree	neither	strongagree	$20	yes	no	25-34yrs
38	yes	enrolled	no		no		yes	result missing	yes	result missing
33	yes	enrolled	no		no		no		no		gay	yes	1-6monthsago	negative	<=3monthly	yes	yesmoreoften	home	yes	no	no	no	no	no	no	no	no	no	no	yes	yes	2	yes	monogamous	6-10men	always	always	sametime	more	same	strongagree	strongagree	strongagree	strongagree	strongagree	$15	yes	yes	25-34yrs
25	yes	enrolled	no		no		no		no		gay	yes	7-12monthsago	negative	onceayear	no	yesmoreoften	SHC	no	yes	yes	no	no	no	no	yes	no	no	no	no	yes	2	yes	monogamous	2-5men	always	always	sametime	less	muchmorecomfortable	agree	strongagree	agree	strongagree	strongagree	nothing	yes	no	25-34yrs
25	yes	enrolled	no		no		no		no		gay	no	nevertested	noRMP	nevertested	yes	yesmoreoften	home	no	no	no	no	no	no	no	no	no	no	yes	no	no	yes	2	noRMP	2-5men	always	noRMPslast6months	nevertested	nevertested		strongagree	strongagree	agree	disagree	strongagree	nothing	yes	no	25-34yrs
30	yes	enrolled	no		no		no		yes	reactive test	gay	no	nevertested	noRMP	<=3monthly	no	yesmoreoften	SHC	yes	no	no	no	no	no	no	no	no	no	no	no	no	yes	yes	both_sexwithCMPs	>50men	always	noRMPslast6months										yes	yes	25-34yrs
31	yes	enrolled	no		no		no		no		gay	dontknow	1-2yearsago	noRMP	nevertested	no	yesmoreoften	home	no	no	yes	no	yes	yes	yes	no	no	no	no	no	no	yes	yes	severalRMPs	2-5men	sometimes	sometimes	sametime	same	same	strongagree	strongagree	strongagree	strongagree	strongagree	nothing	yes	yes	25-34yrs
32	yes	enrolled	no		no		no		no		gay	yes	7-12monthsago	negative	onceayear	yes	yesmoreoften	SHC	yes	no	no	no	no	no	no	no	no	no	no	yes	yes	yes	yes	both_sexwithCMPs	2-5men	always	always	sametime	muchless	same	strongagree	strongagree	strongagree	strongagree	strongagree	$30	yes	yes	25-34yrs
32	yes	enrolled	no		no		no		no		gay	yes	1-2yearsago	negative	onceayear	no	yesmoreoften	SHC	no	no	no	no	no	no	no	no	no	no	no	yes	no	yes	yes	me_sexwithCMPs	2-5men	always	sometimes	nevertested	same	same	agree	agree	strongagree	strongagree	strongagree	nothing	yes	yes	25-34yrs
31	yes	enrolled	no		no		no		no		gay	yes	1-2yearsago	dontknow	onceayear	yes	yesmoreoften	SHC	no	no	no	no	yes	no	no	no	no	no	no	yes	yes	yes	yes	both_sexwithCMPs	11-20men	sometimes	sometimes	sametime	less	same	strongagree	strongagree	strongagree	strongagree	strongagree	$30	yes	yes	25-34yrs
26	yes	enrolled	no		no		no		no		gay	yes	1-6monthsago	positive	<=3monthly	yes	yesmoreoften	GP	no	yes	no	no	no	no	no	no	no	yes	yes	yes	yes	yes	yes	monogamous	2-5men	always	noRMPslast6months	longer	same	morecomfortable	strongagree	strongagree	strongagree	agree	strongagree	nothing	yes	no	25-34yrs
22	yes	enrolled	no		no		yes	result missing	yes	result missing
60	yes	enrolled	no		no		no		no		gay	yes	1-6monthsago	dontknow	twiceayear	no	no_effect	SHC	yes	no	no	no	no	no	no	no	no	no	no	yes	yes	yes	yes	both_sexwithCMPs	6-10men	always	always	sametime	same		strongagree	strongagree	strongagree	neither	agree	nothing	yes	yes	>=45yrs
22	yes	enrolled	no		no		no		no		gay	no	nevertested	noRMP	nevertested	no	yesmoreoften	SHC	no	no	no	no	yes	no	no	no	no	no	no	no	no	yes	2	noRMP	6-10men	always	noRMPslast6months	nevertested	muchless	muchmorecomfortable	strongagree	strongagree	strongagree	neither	strongagree	$30	yes	no	18-24yrs
34	yes	enrolled	no		no		no		no		gay	yes	1-6monthsago	negative	twiceayear		yesmoreoften	home	yes	no	no	no	no	no	no	no	no	no	no	no	no	yes	yes	me_sexwithCMPs	11-20men	always	always	sametime	muchless	morecomfortable	strongagree	strongagree	strongagree	agree	agree	$20	yes	yes	25-34yrs
19	yes	enrolled	no		no		no		no		gay	yes	<1weekago	noRMP	<onceayear	no	yesmoreoften	SHC	yes	no	no	no	no	no	no	no	no	no	no	no	no	yes	2	noRMP	2-5men	never	noRMPslast6months	shorter	muchless	muchlesscomfortable	strongagree	strongagree	strongagree	strongagree	strongagree	nothing	yes	no	18-24yrs
25	yes	enrolled	no		no		no		no		gay	yes	7-12monthsago	noRMP	onceayear	dontknow	no_effect	SHC	no	yes	no	no	no	no	no	no	no	no	no	no	no	yes	2	noRMP	6-10men	always	noRMPslast6months	longer	same	morecomfortable	strongagree	strongagree	strongagree	neither	strongagree	nothing	yes	no	25-34yrs
22	yes	enrolled	no		no		no		no		gay	yes	7-12monthsago	noRMP	onceayear	yes	yesmoreoften	home	yes	yes	no	no	no	no	no	no	no	no	no	no	no	yes	2	noRMP	6-10men	always	never	longer	muchless	muchmorecomfortable	strongagree	strongagree	strongagree	neither	agree	nothing	yes	no	18-24yrs
36	yes	enrolled	no		no		no		no		gay	yes	1-6monthsago	noRMP	twiceayear	no	yesmoreoften	GP	no	no	no	no	yes	no	no	no	no	no	no	no	no	yes	2	noRMP	21-50men	sometimes	sometimes	shorter	same	muchmorecomfortable	strongagree	strongagree	strongagree	strongagree	strongagree	nothing	yes	yes	35-44yrs
32	yes	enrolled	no		no		no		no		gay	no	nevertested	negative	nevertested	no	no_effect	SHC	yes	no	no	no	no	no	no	no	no	no	no	no	no	2	yes	monogamous	one	noCMPslast6months	never	shorter	more	same	strongagree	strongagree	strongagree	strongagree	strongagree	$50	yes	yes	25-34yrs
20	yes	enrolled	no		no		no		no		gay	no	nevertested	noRMP	nevertested	no	yesmoreoften	SHC	yes	no	no	no	no	no	no	no	no	no	no	no	no	2	2	noRMP	one	sometimes	sometimes	shorter	muchless	muchmorecomfortable	strongagree	strongagree	strongagree	strongagree	strongagree	nothing	yes	no	18-24yrs
34	yes	enrolled	no		no		no		no		gay	yes	1-6monthsago	noRMP	twiceayear	no	yesmoreoften	SHC	no	yes	no	no	no	no	no	no	no	no	no	no	no	yes	2	noRMP	2-5men	always	always	shorter	muchless	morecomfortable	strongagree	strongagree	strongagree	strongagree	strongagree	nothing	yes	yes	25-34yrs
33	yes	enrolled	no		no		yes	result missing	yes	result missing
	yes	enrolled	no		no		no		no		gay	yes	1-6monthsago	negative	twiceayear	no	no_effect	SHC	no	yes	no	no	yes	no	no	no	no	no	no	yes	yes	yes	yes	both_sexwithCMPs	2-5men	always	sometimes	longer	less	same	strongagree	strongagree	strongagree	strongagree		nothing	yes
30	yes	enrolled	no		no		no		no		bisexual	yes	1-6monthsago	noRMP	twiceayear	dontknow	yesmoreoften	SHC	no	no	no	no	no	no	no	no	no	no	no	no	no	yes	2	noRMP	2-5men	always	noRMPslast6months	sametime	muchmore	same	strongagree	strongagree	strongagree	neither	neither	$50	no	yes	25-34yrs
26	yes	enrolled	no		no		no		no		gay	yes	1-6monthsago	negative	twiceayear	no	yesmoreoften	home	yes	no	no	no	no	no	no	no	no	no	no	no	no	2	yes	monogamous	2-5men	always	always	shorter	same	lesscomfortable	strongagree	strongagree	strongagree	strongagree	strongagree	nothing	yes	no	25-34yrs
23	yes	enrolled	no		no		no		no		gay	yes	1-6monthsago	negative	<=3monthly	no	no_effect	SHC	no	no	yes	no	no	no	no	no	no	no	no	no	no	yes	yes	both_sexwithCMPs	6-10men	always	always	longer	less	muchmorecomfortable	strongagree	strongagree	strongagree	strongagree	strongagree	nothing	yes	no	18-24yrs
40	yes	enrolled	no		no		no		no		gay	yes	1-6monthsago	negative	twiceayear	no	yesmoreoften	SHC	no	no	no	no	no	no	no	no	no	no	yes	no	yes	yes	yes	both_sexwithCMPs	one	always	sometimes	shorter	same	same	agree	agree	agree	agree	agree	nothing	yes	yes	35-44yrs
31	yes	enrolled	no		no		no		no		gay	yes	1-6monthsago	negative	<=3monthly	no	no_effect	ACON	no	yes	no	no	no	no	no	no	no	no	no	no	yes	2	yes	monogamous	21-50men	sometimes	always	sametime	less	muchmorecomfortable	strongagree	strongagree	strongagree	strongagree	strongagree	nothing	yes	yes	25-34yrs
42	yes	enrolled	no		no		no		no		gay	yes	1-6monthsago	noRMP	twiceayear	no	yesmoreoften	SHC	no	yes	no	no	no	no	no	no	no	no	no	yes	no	yes	2	noRMP	6-10men	always	never	sametime	less	muchmorecomfortable	agree	agree	agree	agree	agree	nothing	yes	yes	35-44yrs
35	yes	enrolled	no		no		no		no		gay	yes	1-6monthsago	negative	twiceayear	dontknow	yesmoreoften	home	no	no	yes	no	no	no	no	no	no	no	no	no	no	yes	yes	both_sexwithCMPs	2-5men	always	always	longer	less	muchmorecomfortable	strongagree	strongagree	strongagree	neither	strongagree	$30	yes	yes	35-44yrs
29	yes	enrolled	no		no		no		no		gay	yes	1-6monthsago	negative	twiceayear	no	dontknow	SHC	no	yes	yes	no	no	no	no	no	no	no	no	no	no	2	yes	monogamous	one	always	never	shorter	same	same	strongagree	agree	strongagree	strongagree	strongagree	$30	yes	no	25-34yrs
38	yes	enrolled	no		no		no		no		gay	yes	1-6monthsago	negative	twiceayear	dontknow	yesmoreoften	home	yes	no	no	no	no	no	no	no	no	no	no	no	no	yes	yes	both_sexwithCMPs	2-5men	always	always	shorter	muchless	muchlesscomfortable	strongagree	strongagree	strongagree	strongagree	strongagree	$15	yes	yes	35-44yrs
34	yes	enrolled	no		no		no		no		gay	yes	1-6monthsago	noRMP	<=3monthly	no	yesmoreoften	SHC	no	no	no	no	no	no	no	no	no	no	no	yes	no	yes	yes	noRMP	>50men	sometimes	sometimes	sametime	muchless	muchmorecomfortable	strongagree	strongagree	strongagree	strongagree	strongagree	nothing	yes	yes	25-34yrs
30	yes	enrolled	no		no		no		no		gay	yes	1-6monthsago	noRMP	<=3monthly	no	yesmoreoften	SHC	yes	no	no	no	no	no	no	no	no	no	no	no	no	yes	yes	severalRMPs	11-20men	sometimes	noRMPslast6months	shorter	same	same	strongagree	strongagree	strongagree	neither	strongagree	nothing	yes	yes	25-34yrs
35	yes	enrolled	no		no		no		no		gay	yes	1-2yearsago	negative	onceayear	no	yesmoreoften	SHC	no	no	no	no	no	no	no	no	no	no	yes	no	no	2	yes	monogamous	none	noCMPslast6months	never	shorter	muchless	same	strongagree	strongagree	strongagree	strongagree	strongagree	nothing	yes	yes	35-44yrs
33	yes	enrolled	no		no		yes	result missing	yes	result missing
25	yes	enrolled	no		no		no		no		gay	yes	7-12monthsago	positive	twiceayear	no	yesmoreoften	SHC	no	no	no	no	yes	yes	no	no	no	no	no	no	yes	2	yes	monogamous	6-10men	always	never	shorter	muchless	muchmorecomfortable	strongagree	strongagree	strongagree	strongagree	strongagree	nothing	yes	no	25-34yrs
38	yes	enrolled	no		no		no		no		bisexual	yes	1-6monthsago	noRMP	<=3monthly	yes	yesmoreoften	home	no	no	no	no	no	no	no	no	no	no	no	no	yes	yes	yes	both_sexwithCMPs	11-20men	sometimes	sometimes	longer	more	lesscomfortable	agree	agree	agree	strongagree	strongagree	nothing	no	yes	35-44yrs
26	yes	enrolled	no		no		no		no		gay	yes	1-2yearsago	negative	onceayear	dontknow	no_effect	SHC	no	no	no	no	no	no	no	no	no	no	no	yes	no	yes	yes	severalRMPs	21-50men	always	always	shorter	same	lesscomfortable	agree	agree	agree	neither	neither		yes	no	25-34yrs
30	yes	enrolled	no		no		no		no		gay	yes	1-2yearsago	negative	onceayear	dontknow	yesmoreoften	home	no	no	yes	no	no	no	no	no	no	no	no	no	no	yes	yes	me_sexwithCMPs	6-10men	sometimes	never	sametime	same	morecomfortable	agree	agree	agree	agree	agree	$15	yes	yes	25-34yrs
22	yes	enrolled	no		no		no		no		gay	yes	1-6monthsago	negative	<=3monthly	yes	yesmoreoften	SHC	yes	no	yes	no	yes	no	no	no	no	no	no	yes	yes	yes	yes	both_sexwithCMPs	2-5men	always	sometimes	shorter	muchless	muchmorecomfortable	strongagree	strongagree	strongagree	strongagree	strongagree	nothing	yes	no	18-24yrs
34	yes	enrolled	no		no		no		no		gay	yes	1-2yearsago	noRMP	twiceayear	dontknow	yesmoreoften	ACON	no	no	no	no	no	no	no	no	no	no	no	yes	no	yes	2	noRMP	2-5men	always	noRMPslast6months	sametime	less	lesscomfortable	strongagree	strongagree	strongagree	strongagree	strongagree	nothing	yes	yes	25-34yrs
21	yes	enrolled	no		no		no		no		gay	yes	<1weekago	noRMP	<=3monthly	no	yesmoreoften	SHC	yes	no	no	no	no	no	no	no	no	no	no	no	no	2	2	noRMP	2-5men	always	always	shorter	muchless		strongagree	strongagree	strongagree	strongagree	strongagree	nothing	yes	no	18-24yrs
31	yes	enrolled	no		no		no		no		bisexual	yes	2-4yearsago	negative	<onceayear	no	yesmoreoften	SHC	no	no	no	no	yes	no	no	no	no	no	no	no	no	yes	yes	both_sexwithCMPs	6-10men	always	never	sametime	muchless	muchmorecomfortable	strongagree	strongagree	strongagree	strongagree	strongagree	nothing	no	yes	25-34yrs
27	yes	enrolled	no		no		no		no		gay	yes	1-6monthsago	negative	twiceayear	yes	no_effect	SHC	no	yes	yes	no	yes	no	no	no	no	no	no	no	yes	2	yes	both_sexwithCMPs	2-5men	always	always	longer	same	morecomfortable	agree	agree	agree	agree	agree	nothing	yes	no	25-34yrs
31	yes	enrolled	no		no		no		no		bisexual	yes	1-6monthsago	dontknow	<=3monthly	yes	no_effect	SHC	no	no	yes	no	no	no	no	no	no	no	no	no	no	yes	2	noRMP	2-5men	sometimes	sometimes	sametime	less	lesscomfortable	neither	agree	agree	neither	agree	nothing	no	yes	25-34yrs
25	yes	enrolled	no		no		no		no		bisexual	yes	1-2yearsago	noRMP	onceayear	no	yesmoreoften	SHC	no	no	yes	no	no	no	no	no	no	no	no	no	no	2	2	noRMP	2-5men	always	always	sametime	same	morecomfortable	strongagree	strongagree	strongagree	strongagree	strongagree	nothing	no	no	25-34yrs
20	yes	enrolled	no		no		no		no		gay	yes	1-6monthsago	noRMP	<=3monthly	no	no_effect	SHC	no	no	no	no	no	no	no	no	yes	no	no	no	no	yes	2	noRMP	11-20men	sometimes	noRMPslast6months	shorter	same	morecomfortable	strongagree	strongagree	strongagree	agree	strongagree	$15	yes	no	18-24yrs
47	yes	enrolled	no		no		no		no		gay	yes	>4yearsago	noRMP	<onceayear	no	yesmoreoften	SHC	no	no	no	no	yes	no	no	no	no	no	no	no	no	yes	2	noRMP	2-5men	sometimes	noRMPslast6months	shorter	muchless	muchmorecomfortable	strongagree	strongagree	strongagree	strongagree	strongagree	$30	yes	yes	>=45yrs
45	yes	enrolled	no		no		no		no		gay	yes	1-6monthsago	noRMP	<=3monthly	yes	yesmoreoften	SHC	yes	no	no	no	no	no	no	no	no	yes	yes	yes	yes	yes	yes	severalRMPs	>50men	sometimes	sometimes	longer	more	lesscomfortable	strongagree	strongagree	strongagree	strongagree	strongagree	$15	yes	yes	>=45yrs
	yes	enrolled	no		no		yes	survey missing	yes	reactive test
26	yes	enrolled	no		no		no		no		gay	yes	1-6monthsago	negative	twiceayear	yes	yesmoreoften	SHC	yes	no	no	no	no	no	no	no	no	no	no	yes	yes	2	yes	monogamous	6-10men	noAIClast6months	never	longer	muchless		strongagree	strongagree	strongagree	strongagree	strongagree	nothing	yes	no	25-34yrs
30	yes	enrolled	no		no		no		no		gay	yes	1-6monthsago	dontknow	<=3monthly	no	yesmoreoften	home	yes	no	no	no	yes	no	no	no	no	no	no	yes	no				6-10men	always	sometimes	shorter	muchless	same	strongagree	strongagree	strongagree	strongagree	strongagree	$20	yes	yes	25-34yrs
28	yes	enrolled	no		no		no		no		gay	yes	7-12monthsago	dontknow	<onceayear	no	yesmoreoften	GP	no	yes	no	no	no	no	no	no	no	no	no	no	no	yes	yes	both_sexwithCMPs	6-10men	sometimes	never	shorter	muchless	muchmorecomfortable	strongagree	strongagree	strongagree	strongagree	strongagree	$30	yes	no	25-34yrs
28	yes	enrolled	no		no		no		no		gay	yes	1-6monthsago	noRMP	<=3monthly	no	yesmoreoften	SHC	yes	no	no	no	no	no	no	no	no	no	no	no	no	2	2	noRMP	one	sometimes	noRMPslast6months	shorter	muchless	same	strongagree	strongagree	strongagree	strongagree	strongagree	nothing	yes	no	25-34yrs
24	yes	enrolled	no		no		no		no		gay	yes	1-6monthsago	noRMP	onceayear	no	yesmoreoften	SHC	no	no	no	no	no	no	no	no	yes	no	no	yes	yes	yes	2	noRMP	6-10men	always	noRMPslast6months	longer	muchless	same	strongagree	strongagree	strongagree	strongagree	strongagree	$20	yes	no	18-24yrs
36	yes	enrolled	no		no		no		no		gay	yes	1-6monthsago	negative	twiceayear	no	yesmoreoften	SHC	no	no	no	no	yes	no	no	no	no	no	no	yes	yes	yes	yes	both_sexwithCMPs	6-10men	always	never	longer	muchless	muchmorecomfortable	strongagree	strongagree	strongagree	strongagree	strongagree	$20	yes	yes	35-44yrs
32	yes	enrolled	no		no		no		no		gay	yes	1-6monthsago	negative	twiceayear	yes	no_effect	home	no	yes	yes	no	no	no	no	no	no	no	no	no	yes	yes	yes	both_sexwithCMPs	2-5men	noAIClast6months	never	longer	less	same	strongagree	strongagree	strongagree	agree	agree	$30	yes	yes	25-34yrs
29	yes	enrolled	no		no		no		no		gay	yes	7-12monthsago	negative	twiceayear	no	yesmoreoften	home	no	yes	yes	no	no	no	no	no	no	no	no	no	yes	yes	yes	both_sexwithCMPs	2-5men	noAIClast6months	never	sametime	muchless	muchmorecomfortable	strongagree	strongagree	strongagree	strongagree	strongagree	$20	yes	no	25-34yrs
36	yes	enrolled	no		no		no		no		gay	yes	7-12monthsago	noRMP	twiceayear	no	yesmoreoften	SHC	yes	no	no	no	no	no	no	no	no	no	no	yes	yes				2-5men	sometimes	never	longer	muchless	muchmorecomfortable	strongagree	strongagree	strongagree	strongagree	strongagree	$50	yes	yes	35-44yrs
34	yes	enrolled	no		no		no		no		gay	yes	1-2yearsago	noRMP	onceayear	no	no_effect	SHC	no	yes	no	no	no	no	no	no	no	no	no	no	no	yes	2	noRMP	6-10men	noAIClast6months	always	shorter	less		strongagree	strongagree	strongagree	strongagree	strongagree	$30	yes	yes	25-34yrs
22	yes	enrolled	no		no		no		no		gay	yes	1-6monthsago	negative	<=3monthly	no	yesmoreoften	SHC	no	no	no	no	yes	yes	no	no	no	no	no	no	yes	yes	yes	RMPsexwithCMPs	2-5men	always	sometimes	sametime	less	muchmorecomfortable	strongagree	strongagree	strongagree	strongagree	strongagree	nothing	yes	no	18-24yrs
31	yes	enrolled	no		no		no		no		gay	yes	1-6monthsago	negative	twiceayear	no	no_effect	home	no	no	yes	no	no	no	no	yes	no	no	no	no	yes	2	yes	monogamous	2-5men	always	sometimes	longer	less	same	strongagree	strongagree	strongagree	strongagree	strongagree	$20	yes	yes	25-34yrs
20	yes	enrolled	no		no		no		no		bisexual	yes	1-6monthsago	noRMP	<=3monthly	yes	yesmoreoften	pharmacy	no	yes	yes	no	no	no	no	no	no	no	no	yes	yes	yes	yes	severalRMPs	11-20men	always	always	sametime	muchless	same	strongagree	strongagree	strongagree	strongagree	strongagree	$15	no	no	18-24yrs
32	yes	enrolled	no		no		no		no		gay	yes	1-6monthsago	noRMP	<=3monthly	dontknow	dontknow	SHC	no	yes	no	no	no	no	no	no	no	no	no	no	no	2	2	noRMP	11-20men	always	noRMPslast6months	sametime	same	muchmorecomfortable	strongagree		strongagree	strongagree	strongagree	nothing	yes	yes	25-34yrs
23	yes	enrolled	no		no		no		no		gay	yes	1-6monthsago	noRMP	twiceayear	no	no_effect	SHC	no	yes	yes	no	no	no	no	no	no	no	no	no	no	yes	yes	both_sexwithCMPs	11-20men	sometimes	sometimes	sametime	same	morecomfortable	strongagree	strongagree	strongagree	agree	agree	nothing	yes	no	18-24yrs
53	yes	enrolled	no		no		no		no		gay	yes	1-6monthsago	noRMP	<=3monthly	no	no_effect	SHC	no	no	no	no	no	no	no	no	no	no	no	no	yes	yes	2	noRMP	21-50men	always	noRMPslast6months	sametime	less	morecomfortable	strongagree	strongagree	strongagree	strongagree	strongagree	$30	yes	yes	>=45yrs
44	yes	enrolled	no		no		no		no		gay	yes	1-2yearsago		twiceayear	dontknow	yesmoreoften	SHC	no	no	no	no	no	no	no	no	no	no	no	no	no	yes	2	noRMP	2-5men	sometimes	sometimes	longer	less	muchlesscomfortable	neither	neither	neither	neither	neither	nothing	yes	yes	35-44yrs
41	yes	enrolled	no		no		no		no		gay	yes	1-6monthsago	positive	<=3monthly	yes	no_effect	SHC	no	no	no	no	no	no	no	no	no	no	no	no	no	yes	2	noRMP	>50men	sometimes	sometimes	sametime	same	morecomfortable	strongagree	strongagree	strongagree	neither	neither	nothing	yes	yes	35-44yrs
29	yes	enrolled	no		no		no		no		gay	yes	1-2yearsago	dontknow	<onceayear	no	yesmoreoften	SHC	no	no	yes	no	no	no	no	no	no	no	no	yes	yes	yes	yes	me_sexwithCMPs	2-5men	always	always	longer	same	same	agree	agree	agree	agree	neither	nothing	yes	no	25-34yrs
39	yes	enrolled	no		no		no		no		gay	yes	1-6monthsago	noRMP	twiceayear	no	yesmoreoften	SHC	no	no	no	no	no	no	no	no	no	no	no	yes	no	yes	2	noRMP	2-5men	sometimes	noRMPslast6months	shorter	muchless	muchmorecomfortable	strongagree	strongagree	strongagree	strongagree	strongagree	$15	yes	yes	35-44yrs
35	yes	enrolled	no		no		no		no		gay	no	2-4yearsago	negative	<onceayear	yes	dontknow	SHC	yes	no	no	no	no	no	no	no	no	no	no	no	no	yes	yes	both_sexwithCMPs	6-10men	sometimes	never	nevertested	less	muchmorecomfortable	neither	agree	strongagree	agree	agree	$15	yes	yes	35-44yrs
30	yes	enrolled	no		no		no		no		gay	yes	1-6monthsago	dontknow	<=3monthly	no	no_effect	SHC	no	yes	no	no	no	yes	yes	no	no	no	no	no	yes	2	yes	severalRMPs	11-20men	sometimes	always	shorter	same	muchmorecomfortable	strongagree	strongagree	strongagree	strongagree	strongagree	nothing	yes	yes	25-34yrs
37	yes	enrolled	no		no		no		no		gay	yes	7-12monthsago	dontknow	<=3monthly	yes	yesmoreoften	SHC	yes	no	no	no	no	no	no	no	no	no	no	yes	no	yes	yes	both_sexwithCMPs	6-10men	always	always	longer	less	lesscomfortable	strongagree	strongagree	strongagree	strongagree	strongagree	$15	yes	yes	35-44yrs
27	yes	enrolled	no		no		no		no		gay	no	1-6monthsago	negative	twiceayear	dontknow	yesmoreoften	SHC	yes	no	no	no	no	no	no	no	no	yes	yes	yes	no	yes	yes	monogamous	2-5men	sometimes	never	longer	less	muchmorecomfortable	agree	agree	strongagree	strongagree	strongagree	nothing	yes	no	25-34yrs
40	yes	enrolled	no		no		no		no		gay	yes	1-6monthsago	negative	<=3monthly	yes	no_effect	SHC	no	no	no	no	yes	no	no	no	no	no	no	no	no	yes	2	noRMP	11-20men	sometimes	sometimes	longer	less	same	strongagree	strongagree	strongagree	strongagree	strongagree	nothing	yes	yes	35-44yrs
31	yes	enrolled	no		no		no		no		gay	yes	1-6monthsago	negative	onceayear	yes	yesmoreoften	GP	no	no	yes	no	no	no	no	no	no	no	no	no	no	2	yes	both_sexwithCMPs	2-5men	always	sometimes	shorter	less	lesscomfortable	strongagree	strongagree	strongagree	strongagree	strongagree	$30	yes	yes	25-34yrs
32	yes	enrolled	no		no		no		no		gay	yes	7-12monthsago	negative	onceayear	yes	yesmoreoften	SHC	no	no	no	no	no	no	no	no	no	no	no	no	no	yes	yes	me_sexwithCMPs	2-5men	never	never	longer	same	morecomfortable	strongagree	strongagree	strongagree	agree	agree	$50	yes	yes	25-34yrs
22	yes	enrolled	no		no		no		no		gay	no	nevertested	dontknow	nevertested	dontknow	yesmoreoften	SHC	no	no	yes	no	no	no	no	no	no	no	no	no	no	2	yes	monogamous	one	noCMPslast6months	never	nevertested	nevertested	morecomfortable	strongagree	strongagree	strongagree	strongagree	strongagree	$20	yes	no	18-24yrs
36	yes	enrolled	no		no		no		no		gay	yes	1-2yearsago	negative	onceayear	yes	yesmoreoften	SHC	no	no	no	no	no	no	no	no	no	yes	yes	yes	yes	yes	yes	me_sexwithCMPs	2-5men	sometimes	never	sametime	same	muchmorecomfortable	strongagree	strongagree	strongagree	strongagree	strongagree	nothing	yes	yes	35-44yrs
25	yes	enrolled	no		no		no		no		gay	yes	1-2yearsago	noRMP	onceayear	yes	no_effect	SHC	yes	no	yes	no	no	no	no	no	no	no	no	no	no	2	yes	me_sexwithCMPs	11-20men	always	always	sametime	same	morecomfortable	agree	agree	agree	agree	agree	nothing	yes	no	25-34yrs
37	yes	enrolled	no		no		yes	result missing	yes	result missing
33	yes	enrolled	no		no		no		no		gay	yes	7-12monthsago	noRMP	onceayear	no	yesmoreoften	home	no	yes	yes	no	no	no	no	no	no	no	no	no	no	yes	2	noRMP	2-5men	always	noRMPslast6months	sametime	same	morecomfortable	strongagree	strongagree	strongagree	strongagree	strongagree	nothing	yes	yes	25-34yrs
42	yes	enrolled	no		no		no		no		gay	yes	1-6monthsago	negative	<=3monthly	no	yesmoreoften	SHC	no	no	no	no	yes	no	yes	yes	no	yes	yes	yes	yes	yes	yes	both_sexwithCMPs	2-5men	always	never	longer	same	same	agree	agree	agree	agree	agree	nothing	yes	yes	35-44yrs
33	yes	enrolled	no		no		no		yes	reactive test	gay	yes	1-2yearsago	noRMP	onceayear	no	no_effect	SHC	no	no	no	no	no	no	no	no	no	no	no	no	yes	yes	2	noRMP	11-20men	sometimes	noRMPslast6months										yes	yes	25-34yrs
31	yes	enrolled	no		no		no		no		bisexual	yes	1-6monthsago	noRMP	<=3monthly	dontknow	yesmoreoften	home	no	no	no	no	yes	no	no	no	no	no	no	yes	yes	yes	2	noRMP	11-20men	always	noRMPslast6months	sametime	muchless	muchlesscomfortable	strongagree	strongagree	strongagree	strongagree	strongagree	$50	no	yes	25-34yrs
24	yes	enrolled	no		no		no		no		gay	yes	1-2yearsago	negative	onceayear	no	dontknow	SHC	no	yes	yes	no	no	no	no	no	no	no	no	no	no	yes	yes	both_sexwithCMPs	2-5men	always	never	longer	same	morecomfortable	agree	agree	strongagree	agree	agree	nothing	yes	no	18-24yrs
37	yes	enrolled	no		no		no		no		gay	yes	1-6monthsago	noRMP	twiceayear	yes	no_effect	SHC	no	no	no	no	no	no	no	no	no	no	no	no	yes	yes	2	noRMP	2-5men	sometimes	noRMPslast6months	sametime	same	same	agree	strongagree	agree	agree	agree	$20	yes	yes	35-44yrs
27	yes	enrolled	no		no		no		no		gay	yes	7-12monthsago	negative	twiceayear	dontknow	yesmoreoften	SHC	no	yes	no	no	no	no	no	no	no	no	no	yes	no	yes	yes	both_sexwithCMPs	6-10men	sometimes	sometimes	longer	same	morecomfortable	agree	agree	agree	agree	agree	nothing	yes	no	25-34yrs
25	yes	enrolled	no		no		no		no		bisexual	yes	1-6monthsago	noRMP	twiceayear	yes	dontknow	SHC	yes	no	no	no	no	no	no	no	no	no	no	no	no				2-5men	always	sometimes	shorter	same	same	neither	agree	neither	strongagree	strongagree	$15	no	no	25-34yrs
32	yes	enrolled	no		no		no		no		gay	yes	1-2yearsago	noRMP	twiceayear	dontknow	yesmoreoften	pharmacy	no	yes	no	no	yes	no	no	no	no	no	no	yes	yes	yes	2	noRMP	6-10men	always	noRMPslast6months	longer	muchless	lesscomfortable	strongagree	strongagree	strongagree	strongagree	strongagree	nothing	yes	yes	25-34yrs
64	yes	enrolled	no		no		no		no		gay	yes	>4yearsago	dontknow	<onceayear	no	yesmoreoften	home	no	no	no	no	no	no	no	no	no	no	no	no	yes	yes	yes	RMPsexwithCMPs	2-5men	always	always	shorter	muchless	muchmorecomfortable	strongagree	strongagree	strongagree	strongagree	strongagree	$50	yes	yes	>=45yrs
42	yes	enrolled	no		no		no		no		gay	yes	7-12monthsago	negative	twiceayear	dontknow	yesmoreoften	SHC	no	no	no	no	yes	no	no	no	no	no	no	no	no	yes	2	both_sexwithCMPs	6-10men	always	always	shorter	same	morecomfortable	agree	strongagree	strongagree	agree	neither	nothing	yes	yes	35-44yrs
31	yes	enrolled	no		no		yes	result missing	yes	result missing
26	yes	enrolled	no		no		no		no		bisexual	yes	1-6monthsago	noRMP	<=3monthly	yes	yesmoreoften	SHC	no	no	yes	no	no	no	no	no	no	no	no	no	yes	yes	2	noRMP	21-50men	always	noRMPslast6months	sametime	same		agree	agree	agree	agree	agree	nothing	no	no	25-34yrs
39	yes	enrolled	no		no		no		no		gay	yes	1-2yearsago	negative	onceayear	no	yesmoreoften	SHC	no	no	no	no	no	no	no	no	no	no	no	no	no	yes	yes	both_sexwithCMPs	2-5men	always	always	shorter	same	muchmorecomfortable	strongagree	strongagree	strongagree	strongdisagree	strongagree	$20	yes	yes	35-44yrs
35	yes	enrolled	no		no		no		no		gay	yes	1-6monthsago	noRMP	twiceayear	dontknow	dontknow	SHC	no	no	no	no	no	no	no	no	no	no	no	no	no	yes	2	both_sexwithCMPs	6-10men	always	noRMPslast6months	sametime	same	muchmorecomfortable	strongagree	strongagree	strongagree	strongagree	strongagree	$15	yes	yes	35-44yrs
26	yes	enrolled	no		no		no		no		gay	yes	1-2yearsago	noRMP	<onceayear	dontknow	yesmoreoften	SHC	no	no	no	no	yes	yes	no	no	no	no	no	no	yes	yes	2	noRMP	2-5men	always	sometimes	longer	muchless	lesscomfortable	strongagree	strongagree	strongagree	strongagree	strongagree	$50	yes	no	25-34yrs
24	yes	enrolled	no		no		no		no		gay	no	nevertested	negative	nevertested	dontknow	yesmoreoften	SHC	no	no	no	no	no	no	no	no	no	no	no	yes	no	2	yes	monogamous	one	noCMPslast6months	sometimes	sametime	same	same	strongagree	strongagree	strongagree	agree	strongagree	nothing	yes	no	18-24yrs
32	yes	enrolled	no		no		no		no		gay	yes	1-6monthsago	noRMP	twiceayear	yes	no_effect	SHC	no	no	no	no	no	no	no	no	no	no	no	no	no	yes	yes	monogamous	2-5men	sometimes	always	shorter	muchless	muchmorecomfortable	strongagree	strongagree	strongagree	strongagree	strongagree	$50	yes	yes	25-34yrs
40	yes	enrolled	no		no		no		no		gay	yes	1-6monthsago	negative	<=3monthly	no	no_effect	GP	no	yes	no	no	no	no	no	no	no	no	no	no	no	yes	yes	both_sexwithCMPs	11-20men	sometimes	never	sametime	same	muchlesscomfortable	strongagree	strongagree	strongagree	strongagree	agree	nothing	yes	yes	35-44yrs
28	yes	enrolled	no		no		no		no		gay	yes	7-12monthsago	noRMP	onceayear	yes	yesmoreoften	SHC	yes	no	no	no	no	no	no	no	no	no	no	yes	yes	yes	2	noRMP	11-20men	sometimes	noRMPslast6months	longer	same	same	strongagree	strongagree	strongagree	neither	agree	$15	yes	no	25-34yrs
32	yes	enrolled	no		no		yes	result missing	yes	result missing
25	yes	enrolled	no		no		no		no		gay	yes	7-12monthsago	negative	<onceayear	yes	yesmoreoften	home	yes	no	no	no	no	no	no	no	no	no	no	yes	yes	yes	yes	monogamous	2-5men	always	never	sametime	same	muchmorecomfortable	strongagree	strongagree	strongagree	strongagree	strongagree	nothing	yes	no	25-34yrs
26	yes	enrolled	no		no		no		no		gay	yes	1-6monthsago	noRMP	twiceayear	no	no_effect	SHC	no	no	no	no	yes	no	no	no	no	no	no	no	no	yes	2	noRMP	2-5men	always	always	sametime	same	same	agree	agree	agree	strongagree	strongagree	$20	yes	no	25-34yrs
20	yes	enrolled	no		no		no		no		gay	dontknow		noRMP		yes	yesmoreoften	SHC	no	no	no	no	yes	no	no	no	no	no	no	no	yes	yes	2	noRMP	11-20men	sometimes	always	shorter	less	muchmorecomfortable	strongagree	strongagree	strongagree	neither	strongagree	nothing	yes	no	18-24yrs
26	yes	enrolled	no		no		no		no		gay	yes	1-6monthsago	noRMP	twiceayear	no	dontknow	SHC	yes	no	no	no	no	no	no	no	no	no	no	yes	no	yes	2	noRMP	6-10men	sometimes	noRMPslast6months	sametime	same	same	strongagree	strongagree	strongagree	neither	strongagree	nothing	yes	no	25-34yrs
31	yes	enrolled	no		no		no		no		gay	yes	7-12monthsago	noRMP	twiceayear	yes	no_effect	SHC	no	no	yes	no	no	no	no	no	no	no	no	no	no	yes	2	noRMP	6-10men	always	always	longer	same	morecomfortable	agree	agree	agree	neither	agree	nothing	yes	yes	25-34yrs
28	yes	enrolled	no		no		no		no		gay	yes	1-6monthsago	noRMP	onceayear	no	yesmoreoften	pharmacy	no	no	no	no	yes	no	no	no	no	no	no	no	no	yes	2	noRMP	11-20men	always	noRMPslast6months	longer	muchless	muchlesscomfortable	strongagree	strongagree	strongagree	strongagree	strongagree	$20	yes	no	25-34yrs
34	yes	enrolled	no		no		no		no		gay	no	>4yearsago	noRMP	nevertested	dontknow	yesmoreoften	home	no	no	no	no	no	no	no	no	no	no	no	yes	no	yes	2	noRMP	21-50men	always	noRMPslast6months	nevertested	less	same	agree	agree	strongagree	strongagree	strongagree	nothing	yes	yes	25-34yrs
30	yes	enrolled	no		no		no		no		bisexual	yes	1-6monthsago	negative	<=3monthly	no	yesmoreoften	SHC	no	no	no	no	no	no	no	no	no	no	no	yes	no	yes	yes	both_sexwithCMPs	11-20men	always	never	longer	more	muchmorecomfortable	strongagree	strongagree	strongagree	strongagree	strongagree	nothing	no	yes	25-34yrs
25	yes	enrolled	no		no		no		no		gay	yes	1-6monthsago	noRMP	<onceayear	dontknow	yesmoreoften	SHC	yes	yes	yes	no	no	no	no	no	no	yes	yes	no	no	yes	2	noRMP	2-5men	sometimes	noRMPslast6months	shorter	muchless	lesscomfortable	agree	agree	agree	neither	strongagree	nothing	yes	no	25-34yrs
62	yes	enrolled	no		no		no		no		gay	yes	1-2yearsago	noRMP	<onceayear	yes	no_effect	SHC	no	no	yes	no	no	no	no	no	no	no	no	no	no	yes	2	noRMP	11-20men	never	never	sametime	same	muchmorecomfortable	agree	strongagree	agree	neither	agree	nothing	yes	yes	>=45yrs
59	yes	enrolled	no		no		no		no		gay	yes	1-6monthsago	negative	<=3monthly	no	no_effect	SHC	no	yes	no	no	no	no	no	no	no	no	no	no	no	2	yes	both_sexwithCMPs	21-50men	always	never	sametime	same	muchmorecomfortable	strongagree	strongagree	strongagree	neither	agree	nothing	yes	yes	>=45yrs
31	yes	enrolled	no		no		no		no		gay	yes	1-6monthsago	negative	twiceayear	yes	yesmoreoften	SHC	no	no	no	no	no	no	no	no	no	no	no	no	no	2	yes	monogamous	2-5men	sometimes	sometimes	shorter	less		strongagree	strongagree	strongagree	neither	neither		yes	yes	25-34yrs
21	yes	enrolled	no		no		no		no			yes	1-6monthsago	noRMP	twiceayear	yes	yesmoreoften	SHC	yes	no	yes	no	no	no	no	no	no	yes	yes	yes	no	yes	2	noRMP	6-10men	always	always	sametime	more	morecomfortable	strongagree	strongagree	strongagree	strongagree	strongagree	$15		no	18-24yrs
28	yes	enrolled	no		no		no		no		gay	yes	1-6monthsago	noRMP	twiceayear	no	yesmoreoften	home	no	no	yes	no	no	no	no	no	no	no	no	no	no	yes	2	noRMP	11-20men	sometimes	sometimes	shorter	less		strongagree	strongagree	strongagree	agree	strongagree	nothing	yes	no	25-34yrs
31	yes	enrolled	no		no		no		no		gay	yes	1-2yearsago	noRMP	<onceayear	no	yesmoreoften	GP	no	no	yes	no	no	no	no	no	no	no	no	yes	no	2	2	noRMP	6-10men	always	noRMPslast6months	longer	less	morecomfortable	agree	agree	agree	strongagree	strongagree	nothing	yes	yes	25-34yrs
54	yes	enrolled	no		no		no		no		gay	yes	1-6monthsago	negative	<onceayear	no	no_effect	GP	no	no	no	no	no	no	no	no	no	no	no	no	yes	yes	yes	both_sexwithCMPs	2-5men	sometimes	never	sametime	same	muchmorecomfortable	strongagree	strongagree	strongagree	strongagree	strongagree	nothing	yes	yes	>=45yrs
56	yes	enrolled	no		no		no		no		gay	yes	1-2yearsago	noRMP	twiceayear	dontknow	yesmoreoften	SHC	no	no	no	no	yes	no	no	no	no	no	no	no	no	yes	2	noRMP	21-50men	sometimes	noRMPslast6months	longer	same	same	agree	strongagree	strongagree	disagree	agree	$30	yes	yes	>=45yrs
21	yes	enrolled	no		no		no		no		gay	yes	1-6monthsago		<=3monthly	no	yesmoreoften	SHC	no	no	yes	no	no	no	no	no	no	no	no	no	no	yes	yes	both_sexwithCMPs	21-50men	always	always	sametime	same	same	strongagree	strongagree	strongagree	neither	strongagree	nothing	yes	no	18-24yrs
48	yes	enrolled	no		no		no		no		gay	yes	1-2yearsago	negative	onceayear	dontknow	yesmoreoften	SHC	no	no	no	no	no	no	no	no	no	no	no	no	no	yes	yes	both_sexwithCMPs	>50men	always	never	longer	same		strongagree	strongagree	strongagree	strongagree	strongagree	$50	yes	yes	>=45yrs
36	yes	enrolled	no		no		no		no		gay	yes	7-12monthsago	noRMP	onceayear	dontknow	yesmoreoften	home	yes	no	no	no	no	no	no	no	no	no	no	no	no	yes	yes	me_sexwithCMPs	21-50men	sometimes	sometimes	sametime	less	muchmorecomfortable	strongagree	strongagree	strongagree	strongagree	strongagree	$15	yes	yes	35-44yrs
32	yes	enrolled	no		no		no		no		gay	yes	1-6monthsago	noRMP	<=3monthly	dontknow	dontknow	SHC	no	yes	no	no	no	no	no	no	no	no	no	no	no	yes	2		11-20men	always		sametime	muchless	muchlesscomfortable	strongagree	strongagree	strongagree	neither	strongagree	nothing	yes	yes	25-34yrs
20	yes	enrolled	no		no		no		no		gay	yes	1-4weeksago	negative	twiceayear	yes	yesmoreoften	home	yes	no	no	no	no	no	no	no	no	no	no	no	no	2	yes	monogamous	11-20men	always	always	shorter	muchless	muchlesscomfortable	agree	neither	agree	agree	agree	$20	yes	no	18-24yrs
26	yes	enrolled	no		no		no		no		gay	yes	2-4yearsago	noRMP	<onceayear	no	yesmoreoften	pharmacy	yes	no	no	no	no	no	no	no	no	no	no	no	no	yes	2	noRMP	11-20men	always	always	longer	same	same	strongagree	strongagree	strongagree	strongagree	strongagree	$15	yes	no	25-34yrs
19	yes	enrolled	no		no		no		yes	reactive test	gay	yes	1-6monthsago	negative	twiceayear	no	yesmoreoften	SHC	no	yes	yes	no	yes	no	no	no	no	no	no	yes	no				2-5men	always	always	longer	same		agree	agree	strongagree	strongagree	strongagree	$20	yes	no	18-24yrs
35	yes	enrolled	no		no		no		no		gay	yes	1-2yearsago	negative	onceayear	no	yesmoreoften	home	no	no	no	no	yes	no	no	no	no	no	no	no	no	yes	yes	both_sexwithCMPs	2-5men	always	always	shorter	muchless	muchlesscomfortable	strongagree	strongagree	strongagree	strongagree	strongagree	$50	yes	yes	35-44yrs
32	yes	enrolled	no		no		no		no		gay	yes	1-2yearsago	noRMP	onceayear	no	yesmoreoften	home	no	no	yes	no	no	no	no	no	no	no	no	no	no	yes	2	noRMP	2-5men	always	noRMPslast6months	longer	less	same	agree	strongagree	strongagree	strongagree	strongagree	nothing	yes	yes	25-34yrs
25	yes	enrolled	no		no		no		no		gay	yes	1-2yearsago	negative	onceayear	yes	dontknow	GP	no	no	yes	no	no	no	no	no	no	no	no	no	no	2	yes	monogamous	one	noCMPslast6months	sometimes	sametime	less	morecomfortable	agree	agree	agree	neither	agree	$15	yes	no	25-34yrs
46	yes	enrolled	no		no		no		no		bisexual	no	nevertested	dontknow	nevertested	no	yesmoreoften		yes	no	no	no	no	no	no	no	no	no	no	no	no	yes	2	severalRMPs	2-5men	sometimes	sometimes	shorter	muchless		agree	agree	agree	agree	agree	nothing	no	yes	>=45yrs
19	yes	enrolled	no		no		no		no		gay	yes	2-4yearsago	noRMP	<=3monthly	no	no_effect	SHC	no	yes	yes	no	no	no	no	no	no	no	no	no	yes	yes	yes	both_sexwithCMPs	6-10men	sometimes	always	shorter	muchless	same	strongagree	strongagree	strongagree	strongagree	strongagree	nothing	yes	no	18-24yrs
22	yes	enrolled	no		no		no		no		gay	yes	1-6monthsago	noRMP	<=3monthly	no	yesmoreoften	pharmacy	no	no	no	no	yes	no	no	no	no	no	no	no	no	yes	2	noRMP	11-20men	sometimes	always	shorter	muchless	muchmorecomfortable	strongdisagree	strongdisagree	strongdisagree	strongdisagree	strongdisagree	nothing	yes	no	18-24yrs
39	yes	enrolled	no		no		no		no		gay	yes	7-12monthsago	dontknow	onceayear	no	yesmoreoften	SHC	yes	yes	yes	no	no	no	no	no	no	no	no	no	no	2	yes	monogamous	one	always	always	shorter	muchless	morecomfortable	strongagree	strongagree	strongagree	strongagree	strongagree	$30	yes	yes	35-44yrs
45	yes	enrolled	no		no		no		no		gay	yes	1-6monthsago	noRMP	<=3monthly	no	no_effect	SHC	no	no	no	no	no	no	no	no	no	no	no	no	no	yes	2	noRMP	21-50men	never	never	longer	same	muchmorecomfortable	agree	agree	agree	agree	agree	$20	yes	yes	>=45yrs
26	yes	enrolled	no		no		no		no		gay	yes	1-2yearsago	noRMP	<onceayear	dontknow	yesmoreoften	home	no	yes	yes	no	yes	no	no	no	no	no	no	yes	yes	2	2	noRMP	2-5men	sometimes	noAIRlast6months	longer	muchless	muchmorecomfortable	strongagree	strongagree	strongagree	strongagree	strongagree	$15	yes	no	25-34yrs
30	yes	enrolled	no		no		no		no		gay	yes	1-2yearsago	negative	<onceayear	dontknow	yesmoreoften	SHC	no	no	yes	no	no	no	no	no	no	no	no	no	no	2	yes	monogamous	one	noAIClast6months	noAIRlast6months	longer	less		agree	agree	agree	neither	agree	$50	yes	yes	25-34yrs
28	yes	enrolled	no		no		no		no		gay	yes	7-12monthsago	negative	twiceayear	no	yesmoreoften	SHC	yes	no	no	no	no	no	yes	no	no	no	no	yes	no	yes	yes	monogamous	2-5men	sometimes	sometimes	shorter	muchless	morecomfortable	strongagree	strongagree	strongagree	agree	strongagree	$20	yes	no	25-34yrs
32	yes	enrolled	no		no		no		no		gay	yes	1-6monthsago	negative	twiceayear	no	yesmoreoften	GP	yes	no	no	no	no	no	no	no	no	no	no	yes	yes	2	yes	both_sexwithCMPs	2-5men	always	always	sametime	same	muchmorecomfortable	strongdisagree	strongdisagree	strongdisagree	strongdisagree	strongdisagree	$50	yes	yes	25-34yrs
33	yes	enrolled	no		no		no		no		gay	yes	1-6monthsago	noRMP	twiceayear	no	no_effect	SHC	no	no	no	no	no	no	no	no	no	no	no	yes	no	yes	2		2-5men	always	always	longer	same	muchmorecomfortable	strongagree	strongagree	strongagree	agree	strongagree	nothing	yes	yes	25-34yrs
35	yes	enrolled	no		no		no		no		gay	yes	>4yearsago	negative	<onceayear	yes	yesmoreoften	SHC	no	no	no	no	no	yes	no	no	no	no	no	yes	yes	2	yes	monogamous	one	noAIClast6months	noAIRlast6months	sametime	same	morecomfortable	strongagree	strongagree	strongagree	strongagree	strongagree	nothing	yes	yes	35-44yrs
25	yes	enrolled	no		no		no		no		gay	yes	1-6monthsago	negative	<=3monthly	dontknow	yesmoreoften	SHC	yes	no	no	no	no	no	no	no	no	no	yes	yes	no	2	yes	severalRMPs	2-5men	always	always	shorter	less	morecomfortable	agree	strongagree	agree	strongagree	strongagree	nothing	yes	no	25-34yrs
41	yes	enrolled	no		no		no		no		gay	yes	7-12monthsago	noRMP	onceayear	dontknow	yesmoreoften	SHC	no	no	no	no	no	no	no	no	no	no	no	yes	no	2	yes	RMPsexwithCMPs	2-5men	noCMPslast6months	sometimes	longer	muchless	same	agree	agree	agree	agree	agree	$30	yes	yes	35-44yrs
42	yes	enrolled	no		no		no		no		gay	yes	1-6monthsago	negative	<=3monthly	no	no_effect	SHC	no	yes	no	no	no	no	no	no	no	no	no	no	no	yes	yes	me_sexwithCMPs	6-10men	always	never	longer	same	lesscomfortable	strongagree	strongagree	strongagree	neither	neither	nothing	yes	yes	35-44yrs
28	yes	enrolled	no		no		no		no		gay	yes	1-2yearsago	negative	onceayear	no	yesmoreoften	SHC	no	no	no	no	yes	no	no	no	no	no	no	no	no	yes	yes	noRMP	21-50men	sometimes	sometimes	sametime	same	morecomfortable	strongagree	strongagree	strongagree	strongagree	strongagree	$50	yes	no	25-34yrs
28	yes	enrolled	no		no		no		no		gay	no	7-12monthsago	negative	twiceayear	no	no_effect	SHC	no	no	no	no	yes	no	no	no	no	no	no	no	no	yes	yes	me_sexwithCMPs	2-5men	sometimes	never	shorter	same	same	strongagree	strongagree	strongagree	agree	strongagree	nothing	yes	no	25-34yrs
41	yes	enrolled	no		no		no		no		hetero	yes	2-4yearsago	noRMP	<onceayear	no	dontknow	home	no	no	no	yes	no	no	no	yes	no	no	no	no	no	2	2	noRMP	none	noCMPslast6months	noRMPslast6months	longer	same	muchmorecomfortable	strongagree	strongagree	strongagree	strongagree	strongagree	$50	no	yes	35-44yrs
29	yes	enrolled	no		no		no		no		gay	yes	7-12monthsago	negative	twiceayear	no	yesmoreoften	GP	yes	no	no	no	yes	no	no	no	no	no	no	yes	yes	2	yes	monogamous	none	noCMPslast6months	never	shorter	same	muchmorecomfortable	strongagree	strongagree	strongagree	agree	strongagree	$50	yes	no	25-34yrs
29	yes	enrolled	no		no		no		no		gay	yes	1-6monthsago	negative	<=3monthly	no	no_effect	SHC	yes	no	no	no	no	no	no	no	no	no	no	no	no	yes	yes	both_sexwithCMPs	6-10men	always	never	sametime	muchless		strongagree	strongagree	strongagree	strongagree	strongagree	nothing	yes	no	25-34yrs
36	yes	enrolled	no		no		no		no		gay	yes	1-6monthsago	negative	twiceayear	dontknow	no_effect	SHC	no	no	no	no	no	no	no	no	no	no	no	no	no	yes	yes	both_sexwithCMPs	2-5men	always	always	sametime	same	morecomfortable	agree	agree	strongagree	strongagree	strongagree	nothing	yes	yes	35-44yrs
29	yes	enrolled	no		no		no		no		gay	yes	7-12monthsago	negative	twiceayear	dontknow	yesmoreoften	SHC	no	yes	no	no	no	no	no	no	no	no	no	no	no	yes	yes	both_sexwithCMPs	6-10men	always	always	shorter	muchless		agree	strongagree	strongagree	agree	strongagree	nothing	yes	no	25-34yrs
37	yes	enrolled	no		no		no		no		gay	yes	1-6monthsago	noRMP	<=3monthly	dontknow	dontknow	SHC	no	no	no	no	no	no	no	yes	no	no	no	yes	yes	yes	yes	severalRMPs	11-20men	always	always	shorter	muchless	same	strongagree	strongagree	strongagree	strongagree	strongagree	$15	yes	yes	35-44yrs
26	yes	enrolled	no		no		no		no		gay	no	nevertested	noRMP	nevertested	dontknow	yesmoreoften	home	yes	no	yes	no	no	no	no	no	no	no	no	no	no	yes	yes	both_sexwithCMPs	6-10men	sometimes	sometimes	nevertested	nevertested	morecomfortable	agree	agree	strongagree	agree	agree	nothing	yes	no	25-34yrs
40	yes	enrolled	no		no		no		no		gay	yes	1-2yearsago	negative	<onceayear	no	yesmoreoften	pharmacy	no	yes	yes	no	no	no	no	no	no	no	no	no	yes	yes	yes	both_sexwithCMPs	11-20men	sometimes	never	sametime	less	same	strongagree	strongagree	strongagree	strongagree	strongagree	$30	yes	yes	35-44yrs
37	yes	enrolled	no		no		no		no		gay	yes	2-4yearsago	noRMP	onceayear	yes	yesmoreoften	SHC	no	yes	yes	no	yes	no	no	no	no	no	no	yes	yes	yes	2	noRMP	11-20men	always	noAIRlast6months	longer	less	morecomfortable	agree	agree	agree	strongagree	strongagree	nothing	yes	yes	35-44yrs
30	yes	enrolled	no		no		no		no		gay	yes	1-6monthsago	noRMP	twiceayear	yes	yesmoreoften	SHC	no	no	no	no	no	no	no	no	no	no	no	yes	yes	yes	2	noRMP	6-10men	always	noRMPslast6months	longer	less	same	strongagree	strongagree	strongagree	strongagree	strongagree	$30	yes	yes	25-34yrs
26	yes	enrolled	no		no		no		no		gay	yes	1-2yearsago	noRMP	twiceayear	no	yesmoreoften	GP	no	yes	yes	no	yes	no	no	no	no	no	yes	yes	yes	yes	2	noRMP	11-20men	always	never	sametime	muchless		strongagree	strongagree	strongagree	strongagree	strongagree	nothing	yes	no	25-34yrs
30	yes	enrolled	no		no		no		no		gay	yes	1-6monthsago	noRMP	onceayear	no	yesmoreoften	SHC	no	no	no	no	yes	no	no	no	no	no	no	no	yes	yes	2	noRMP	11-20men	always	noRMPslast6months	shorter	less	muchmorecomfortable	strongagree	strongagree	strongagree	strongagree	strongagree	$20	yes	yes	25-34yrs
27	yes	enrolled	no		no		no		no		gay	yes	1-6monthsago	negative	twiceayear	no	no_effect	SHC	no	no	no	no	no	no	no	no	no	yes	yes	no	yes	2	yes	monogamous	2-5men	always	always	longer	less	lesscomfortable	strongagree	strongagree	strongagree	strongagree	strongagree	$20	yes	no	25-34yrs
26	yes	enrolled	no		no		no		no		gay	yes	1-6monthsago	noRMP	onceayear	no	yesmoreoften	pharmacy	no	no	yes	no	yes	yes	no	no	no	no	no	yes	yes	yes	yes	both_sexwithCMPs	2-5men	always	always	shorter	same	morecomfortable	strongagree	strongagree	strongagree	strongagree	strongagree	$50	yes	no	25-34yrs
47	yes	enrolled	no		no		no		no		bisexual	yes	1-6monthsago	negative	<=3monthly	yes	no_effect	pharmacy	no	yes	yes	no	no	no	no	no	no	no	no	no	yes	yes	yes	both_sexwithCMPs	2-5men	always	always	longer	muchless	same	strongagree	strongagree	strongagree	neither	agree	$20	no	yes	>=45yrs
30	yes	enrolled	no		no		no		no		gay	yes	7-12monthsago	noRMP	twiceayear	no	no_effect	SHC	no	no	yes	no	no	no	no	no	no	no	no	no	no	yes	yes	severalRMPs	2-5men	always	always	sametime	same	morecomfortable	agree	agree	agree	agree	agree	$30	yes	yes	25-34yrs
41	yes	enrolled	no		no		no		no		gay	yes	1-6monthsago	negative	<=3monthly	no	yesmoreoften	SHC	no	no	no	no	no	no	no	no	no	no	no	yes	no	yes	yes	both_sexwithCMPs	21-50men	always	sometimes	sametime	muchless	muchmorecomfortable	strongagree	strongagree	strongagree	strongagree	strongagree	nothing	yes	yes	35-44yrs
27	yes	enrolled	no		no		no		no		gay	yes	7-12monthsago	negative	onceayear	no	yesmoreoften	home	no	no	no	no	no	no	no	no	no	no	no	no	yes	yes	yes	both_sexwithCMPs	2-5men	always	never	longer	less	same	agree	agree	agree	strongagree	strongagree	$15	yes	no	25-34yrs
22	yes	enrolled	no		no		no		no		gay	yes	1-6monthsago	negative	twiceayear	dontknow	no_effect	SHC	no	yes	yes	no	no	no	no	no	no	no	no	no	no	2	yes	monogamous	2-5men	noAIClast6months	never	sametime	less	muchmorecomfortable	strongagree	strongagree	strongagree	agree	strongagree	nothing	yes	no	18-24yrs
26	yes	enrolled	no		no		no		no		gay	yes	1-2yearsago	dontknow	onceayear	dontknow	dontknow	SHC	yes	no	no	no	no	no	no	no	no	no	no	no	no	yes	yes	monogamous	one	sometimes	sometimes	shorter	muchless	muchlesscomfortable	strongagree	strongagree	strongagree	strongagree	strongagree	nothing	yes	no	25-34yrs
32	yes	enrolled	no		no		no		no		gay	yes	1-6monthsago	noRMP	<=3monthly	yes	no_effect	home	no	yes	yes	no	no	no	no	no	no	no	no	no	yes	yes	2	noRMP	2-5men	always	noRMPslast6months	longer	same	lesscomfortable	strongagree	strongagree	strongagree	agree	strongagree	$20	yes	yes	25-34yrs
27	yes	enrolled	no		no		no		no		gay	yes	1-6monthsago	noRMP	onceayear	no	yesmoreoften	SHC	yes	yes	no	no	no	no	no	no	no	no	no	no	no	2	2	noRMP	one	noCMPslast6months	noRMPslast6months	shorter	less	muchmorecomfortable	strongagree	strongagree	strongagree	neither	neither	$20	yes	no	25-34yrs
34	yes	enrolled	no		no		no		no		gay	yes	1-2yearsago	negative	onceayear	no	no_effect	SHC	no	no	no	no	no	no	no	no	no	no	no	yes	no	2	yes	monogamous	2-5men	always	always	shorter	same	muchlesscomfortable	strongagree	strongagree	strongagree	strongagree	strongagree	$15	yes	yes	25-34yrs
50	yes	enrolled	no		no		no		no		gay	yes	2-4yearsago	dontknow	<onceayear	no	no_effect	SHC	no	no	yes	no	no	no	no	no	no	no	no	no	no	yes	2	me_sexwithCMPs	2-5men	sometimes	noRMPslast6months	shorter	muchless	same	strongagree	strongagree	strongagree	strongagree	strongagree	nothing	yes	yes	>=45yrs
19	yes	enrolled	no		no		no		no		gay	yes	1-2yearsago	dontknow	twiceayear	no	yesmoreoften	SHC	yes	no	no	no	no	no	no	no	no	no	no	no	no	yes	yes	severalRMPs	2-5men		sometimes	shorter	muchless	muchlesscomfortable	strongagree	strongagree	strongagree	strongagree	strongagree	nothing	yes	no	18-24yrs
43	yes	enrolled	no		no		no		no		gay	yes	1-6monthsago	noRMP	twiceayear	yes	no_effect	SHC	no	yes	yes	no	no	no	no	no	no	no	no	no	no	yes	yes	severalRMPs	2-5men	always	always	longer	same	morecomfortable	strongagree	strongagree	strongagree	neither	agree	nothing	yes	yes	35-44yrs
37	yes	enrolled	no		no		no		no		gay	yes	1-6monthsago	negative	<=3monthly	no	no_effect	SHC	no	no	no	no	yes	yes	no	no	no	yes	no	no	no	yes	yes	severalRMPs	6-10men	sometimes	sometimes	sametime	less	morecomfortable	strongagree	strongagree	strongagree	strongagree	strongagree	$30	yes	yes	35-44yrs
23	yes	enrolled	no		no		no		yes	reactive test	gay	yes	7-12monthsago	negative	twiceayear	no	yesmoreoften	SHC	no	no	yes	no	no	no	no	no	no	no	no	no	no	2	yes	monogamous	one	never	never										yes	no	18-24yrs
27	yes	enrolled	no		no		no		no		gay	yes	1-6monthsago	noRMP	<=3monthly	no	no_effect	SHC	yes	yes	yes	no	no	no	no	no	no	no	no	yes	no	yes	2	noRMP	11-20men	sometimes	noRMPslast6months	longer	muchmore	morecomfortable	agree	neither	agree	disagree	neither	$50	yes	no	25-34yrs
45	yes	enrolled	no		no		no		yes	part 1 only	gay	yes	7-12monthsago	negative	onceayear	no	yesmoreoften	SHC	yes	no	no	no	no	no	no	no	no	no	no	no	no	2	yes	monogamous	one	never	never										yes	yes	>=45yrs
44	yes	enrolled	no		no		no		no		gay	yes	1-6monthsago	noRMP	onceayear	no	yesmoreoften	SHC	no	yes	no	no	no	no	no	no	no	no	no	no	no	yes	yes	noRMP	11-20men	always	always	shorter	muchless	same	strongagree	strongagree	strongagree	strongagree	strongagree	$50	yes	yes	35-44yrs
23	yes	enrolled	no		no		no		no		gay	no	nevertested	negative	nevertested	no	yesmoreoften	SHC	yes	no	no	yes	no	no	no	no	no	no	no	no	no	yes	yes	both_sexwithCMPs	11-20men	sometimes	never	nevertested	muchmore	same	strongagree	strongagree	strongagree	strongagree	strongagree	$50	yes	no	18-24yrs
27	yes	enrolled	no		no		no		no		gay	no	1-6monthsago	negative	twiceayear	no	dontknow	SHC	no	yes	no	no	no	no	no	no	no	no	no	no	no	2	yes	RMPsexwithCMPs	2-5men	always	always	sametime	same	morecomfortable	strongagree	strongagree	strongagree	neither	agree	$30	yes	no	25-34yrs
23	yes	enrolled	no		no		no		no		gay	yes	7-12monthsago	noRMP	onceayear	yes	yesmoreoften	SHC	no	no	no	no	no	no	no	no	no	no	no	yes	no	yes	2	noRMP	2-5men	always	noRMPslast6months	shorter	same	same	strongagree	strongagree	strongagree	strongagree	strongagree	nothing	yes	no	18-24yrs
26	yes	enrolled	no		no		no		no		gay	yes	1-6monthsago	noRMP	<=3monthly	yes	yesmoreoften	SHC	yes	no	no	no	no	no	no	no	no	no	no	no	no	2	2	noRMP	6-10men	always	always	sametime	same	morecomfortable	agree	agree	agree	neither	agree	nothing	yes	no	25-34yrs
26	yes	enrolled	no		no		no		no		gay	yes	1-6monthsago	noRMP	<=3monthly	yes	dontknow	SHC	yes	no	yes	no	no	no	no	no	no	no	no	yes	yes	yes	2	noRMP	2-5men	always	noRMPslast6months	longer	less		strongagree	strongagree	strongagree	neither	agree	nothing	yes	no	25-34yrs
32	yes	enrolled	no		no		no		no		gay	yes	1-6monthsago	noRMP	twiceayear	yes	yesmoreoften	SHC	yes	no	no	no	no	no	no	yes	no	no	no	no	no	yes	2	noRMP	2-5men	always	noRMPslast6months	sametime	muchless	muchmorecomfortable	strongagree	strongagree	strongagree	strongagree	strongagree	$15	yes	yes	25-34yrs
28	yes	enrolled	no		no		no		no		gay	yes	1-2yearsago	noRMP	onceayear	yes	dontknow	SHC	no	yes	no	no	no	no	no	yes	no	no	no	no	yes	yes	yes	both_sexwithCMPs	6-10men	sometimes	always	longer	same	same	strongagree	strongagree	strongagree	strongagree	strongagree	nothing	yes	no	25-34yrs
26	yes	enrolled	no		no		no		no		gay	yes	1-6monthsago	noRMP	onceayear	no	yesmoreoften	home	yes	no	no	no	no	no	no	no	no	no	no	yes	yes	yes	2	noRMP	2-5men	sometimes	always	shorter	less	morecomfortable	strongagree	strongagree	strongagree	strongagree	strongagree	$15	yes	no	25-34yrs
27	yes	enrolled	no		no		no		no		gay	yes	7-12monthsago	noRMP	twiceayear	dontknow	yesmoreoften	SHC	no	yes	yes	no	no	no	no	no	no	no	no	yes	yes	yes	yes	both_sexwithCMPs	21-50men	sometimes	always	sametime	muchless	morecomfortable	strongagree	strongagree	strongagree	strongagree	strongagree	nothing	yes	no	25-34yrs
28	yes	enrolled	no		no		no		no		gay	yes	7-12monthsago	negative	twiceayear	dontknow	yesmoreoften	SHC	no	yes	no	no	no	no	no	no	no	no	no	no	no	2	yes	monogamous	2-5men	always	sometimes	shorter	same	morecomfortable	agree	strongagree	strongagree	agree	strongagree	$20	yes	no	25-34yrs
30	yes	enrolled	no		no		no		no		gay	yes	7-12monthsago	noRMP	twiceayear	no	yesmoreoften	home	yes	no	no	no	yes	yes	no	no	no	no	no	yes	yes	yes	2	noRMP	6-10men	always	never	shorter	less	muchmorecomfortable	agree	agree	agree	strongagree	strongagree	nothing	yes	yes	25-34yrs
25	yes	enrolled	no		no		no		no		gay	yes	1-6monthsago	dontknow	<=3monthly	no	yesmoreoften	gayvenue	no	no	no	no	yes	no	no	yes	yes	no	no	no	yes	yes	yes	me_sexwithCMPs	11-20men	always	never	sametime	more	lesscomfortable	strongagree	strongagree	strongagree	strongagree	strongagree	$20	yes	no	25-34yrs
41	yes	enrolled	no		no		no		yes	reactive test	gay	yes	1-6monthsago	noRMP	twiceayear	yes	yesmoreoften	SHC	yes	yes	yes	no	no	no	no	yes	no	no	no	yes	no	yes	yes	severalRMPs	2-5men	always	always										yes	yes	35-44yrs
29	yes	enrolled	no		no		no		no		gay	yes	1-6monthsago	negative	twiceayear	yes	yesmoreoften	SHC	no	yes	no	no	no	no	no	no	no	no	no	no	no	2	yes	monogamous	2-5men	always	always	longer	same	morecomfortable	agree	agree	strongagree	neither	agree	$30	yes	no	25-34yrs
35	yes	enrolled	no		no		no		no		gay	yes	1-6monthsago	negative	twiceayear	no	yesmoreoften	SHC	no	no	no	no	no	no	no	no	no	no	no	yes	no	yes	yes	me_sexwithCMPs	21-50men	always	never	shorter	same	lesscomfortable	agree	agree	agree	agree	agree	nothing	yes	yes	35-44yrs
30	yes	enrolled	no		no		no		no		gay	no	1-2yearsago	negative	onceayear	no	yesmoreoften	SHC	no	no	yes	no	yes	no	no	no	no	no	no	no	yes	yes	yes	both_sexwithCMPs	2-5men	always	always	shorter	less	muchmorecomfortable	strongagree	strongagree	strongagree	agree	agree	$30	yes	yes	25-34yrs
24	yes	enrolled	no		no		no		no		gay	yes	1-2yearsago	dontknow	<onceayear	no	yesmoreoften	SHC	no	no	no	no	no	no	no	no	no	no	yes	no	no	yes	yes	severalRMPs	21-50men	sometimes	always	longer	same	morecomfortable	agree	agree	neither	agree	strongagree	nothing	yes	no	18-24yrs
52	yes	enrolled	no		no		no		no		gay	yes	1-2yearsago	noRMP	onceayear	no	no_effect	SHC	no	no	no	no	no	no	no	no	no	no	no	yes	no	yes	2	noRMP	2-5men	always	noRMPslast6months	longer	same	same	strongagree	strongagree	strongagree	neither	strongagree	nothing	yes	yes	>=45yrs
42	yes	enrolled	no		no		no		no		gay	yes	7-12monthsago	negative	onceayear	dontknow	yesmoreoften	SHC	no	no	no	no	yes	no	no	no	no	no	no	no	yes		yes	severalRMPs	2-5men	always	sometimes	sametime	same	muchmorecomfortable	agree	agree	agree	neither	agree	$30	yes	yes	35-44yrs
25	yes	enrolled	no		no		no		no		gay	yes		noRMP	onceayear	dontknow	dontknow	SHC	no	yes	yes	no	no	no	no	no	no	no	no	no	no	yes	2	noRMP	2-5men	noAIClast6months	noRMPslast6months	longer	same	same	agree	agree	agree	neither	neither	$30	yes	no	25-34yrs
27	yes	enrolled	no		no		no		no		bisexual	yes	1-4weeksago	noRMP	<=3monthly	no	yesmoreoften	SHC	no	no	no	no	no	no	no	no	no	no	no	no	yes	yes	2	noRMP	6-10men	always	noRMPslast6months	longer	less	muchlesscomfortable	strongagree	strongagree	strongagree	strongagree	strongagree	$50	no	no	25-34yrs
45	yes	enrolled	no		no		no		no		gay	yes	7-12monthsago	noRMP	onceayear	no	yesmoreoften	GP	no	no	no	no	yes	no	no	no	no	no	no	no	no	yes	2	noRMP	2-5men	always	noRMPslast6months	longer	less	same	strongagree	strongagree	strongagree	strongagree	strongagree	$20	yes	yes	>=45yrs
41	yes	enrolled	no		no		no		no		gay	yes	1-2yearsago		twiceayear	no	no_effect	SHC	no	no	no	no	yes	no	no	no	no	no	no	no	no	yes	2	noRMP	6-10men	sometimes	noRMPslast6months	sametime	more	morecomfortable	strongagree	strongagree	strongagree	strongagree	strongagree	nothing	yes	yes	35-44yrs
22	yes	enrolled	no		no		no		no		gay	no	nevertested	noRMP	nevertested	yes	yesmoreoften	home	no	no	yes	no	yes	no	no	no	no	no	no	no	yes	yes	yes	both_sexwithCMPs	6-10men	always	always	nevertested	nevertested	morecomfortable	strongagree	strongagree	strongagree	strongagree	strongagree	$20	yes	no	18-24yrs
25	yes	enrolled	no		no		no		no		bisexual	yes	7-12monthsago	negative	twiceayear	dontknow	yesmoreoften	SHC	yes	no	no	no	yes	no	no	no	no	no	no	yes	no	yes	yes	both_sexwithCMPs	2-5men	noAIClast6months	sometimes	shorter	muchless	muchlesscomfortable	agree	agree	agree	agree	agree	nothing	no	no	25-34yrs
23	yes	enrolled	no		no		no		no		gay	yes	7-12monthsago	noRMP	twiceayear	yes	yesmoreoften	pharmacy	no	no	no	no	no	no	no	no	no	no	no	no	yes	2	2	noRMP	one	noCMPslast6months	never	sametime	same	same	strongagree	strongagree	strongagree	agree	neither	nothing	yes	no	18-24yrs
	yes	enrolled	no		no		yes	survey missing	yes	reactive test
47	yes	enrolled	no		no		no		no		gay	yes	1-6monthsago	noRMP	twiceayear	dontknow	yesmoreoften	SHC	yes	no	no	no	no	no	no	no	no	no	no	yes	yes	yes	yes	severalRMPs	21-50men	always	sometimes	sametime	muchless	muchmorecomfortable	strongagree	agree	strongagree	strongagree	strongagree	$20	yes	yes	>=45yrs
22	yes	enrolled	no		no		no		no		bisexual	no		noRMP	nevertested	dontknow	yesmoreoften	SHC	yes	no	no	yes	no	no	no	no	no	no	no	no	no	yes	2	noRMP	6-10men	noAIClast6months		nevertested	nevertested	same	agree	agree	strongagree	agree	strongagree	nothing	no	no	18-24yrs
44	yes	enrolled	no		no		no		no		gay	yes	>4yearsago	negative	<onceayear	yes	yesmoreoften	ACON	yes	no	no	no	no	no	no	no	no	no	no	no	no	yes	2	noRMP	11-20men	always	always	longer	less	morecomfortable	strongagree	strongagree	strongagree	strongagree	strongagree	nothing	yes	yes	35-44yrs
41	yes	enrolled	no		no		no		no		gay	yes	1-6monthsago	noRMP	<onceayear	dontknow	dontknow	SHC	yes	yes	no	no	no	no	no	no	no	no	no	yes	no	2	2	noRMP	11-20men	sometimes	never	sametime	less	muchmorecomfortable	strongagree	strongagree	strongagree	agree	agree	$50	yes	yes	35-44yrs
21	yes	enrolled	no		no		no		no		gay	dontknow	1-4weeksago	positive	twiceayear	yes	yesmoreoften	ACON	yes	yes	yes	no	no	no	no	no	no	no	no	no	yes	2	yes	monogamous	one	noCMPslast6months	always	longer	less	muchmorecomfortable	strongagree	strongagree	strongagree	agree	strongagree	nothing	yes	no	18-24yrs
28	yes	enrolled	no		no		no		no		gay	yes	1-6monthsago	noRMP	twiceayear	no	yesmoreoften	SHC	no	no	no	no	yes	no	no	no	no	yes	no	yes	yes	yes	yes	me_sexwithCMPs	11-20men	always	sometimes	shorter	muchless	muchmorecomfortable	strongagree	strongagree	strongagree	strongagree	strongagree	nothing	yes	no	25-34yrs
33	yes	enrolled	no		no		no		no		gay	no	nevertested	dontknow	nevertested	dontknow	yesmoreoften	SHC	yes	no	no	no	no	no	no	no	no	no	no	yes	no	2	yes		none	noCMPslast6months	noAIRlast6months	nevertested	nevertested	same	agree	disagree	agree	strongagree	strongagree	nothing	yes	yes	25-34yrs
26	yes	enrolled	no		no		no		no		gay	no	nevertested	noRMP	nevertested	dontknow	yesmoreoften	SHC	no	no	no	no	no	no	no	no	no	no	no	yes	no	yes	2	noRMP	2-5men	always	sometimes	nevertested	nevertested	muchmorecomfortable	strongagree	strongagree	strongagree	strongagree	strongagree	$20	yes	no	25-34yrs
27	yes	enrolled	no		no		no		no		gay	yes	1-6monthsago	noRMP	<=3monthly	no	no_effect	SHC	no	no	no	no	no	no	no	no	no	no	no	no	no	yes	2	noRMP	11-20men	always	noRMPslast6months	longer	same	morecomfortable	strongagree	strongagree	strongagree	strongagree	strongagree	nothing	yes	no	25-34yrs
54	yes	enrolled	no		no		no		no		gay	yes	1-6monthsago	negative	twiceayear	no	yesmoreoften	SHC	no	no	no	no	yes	no	no	no	no	no	no	no	no	yes	yes	me_sexwithCMPs	11-20men	always	always	sametime		muchlesscomfortable	agree	agree	agree	strongagree	strongagree	nothing	yes	yes	>=45yrs
33	yes	enrolled	no		no		no		no		gay	yes	1-6monthsago	positive	twiceayear	no	yesmoreoften	SHC	yes	no	no	no	no	no	no	no	no	no	no	no	no	yes	yes	severalRMPs	>50men	sometimes	sometimes	shorter	muchless	muchlesscomfortable	agree	agree	strongagree	agree	strongagree	nothing	yes	yes	25-34yrs
25	yes	enrolled	no		no		no		no		gay	yes	1-2yearsago	noRMP	onceayear	no	yesmoreoften	SHC	no	no	no	no	yes	no	no	no	no	no	no	no	yes	yes	yes	both_sexwithCMPs	21-50men	always	always	shorter	muchless	muchmorecomfortable	strongagree	strongagree	strongagree	strongagree	strongagree	$50	yes	no	25-34yrs
45	yes	enrolled	no		no		no		no		gay	yes	1-2yearsago	noRMP	onceayear	no	dontknow	SHC	no	no	yes	no	no	no	no	no	no	no	no	no	no	yes	yes	severalRMPs	21-50men	always	always	shorter	muchless	same	strongagree	strongagree	strongagree	neither	agree	$20	yes	yes	>=45yrs
26	yes	enrolled	no		no		no		no		bisexual	dontknow		negative		no	yesmoreoften	SHC	yes	no	yes	no	no	no	no	no	no	no	no	yes	no	2	yes	monogamous	one	always	always	nevertested	nevertested	muchmorecomfortable	strongagree	strongagree	strongagree	neither	strongagree	$15	no	no	25-34yrs
28	yes	enrolled	no		no		no		no		gay	yes	7-12monthsago	noRMP	twiceayear	no	yesmoreoften	SHC	no	no	no	no	yes	yes	no	yes	no	no	no	no	no	2	2	noRMP	2-5men	sometimes	sometimes	shorter	same		agree	agree	agree	strongagree	strongagree	$15	yes	no	25-34yrs
30	yes	enrolled	no		no		no		no		gay	yes	1-6monthsago	noRMP	<onceayear	no	yesmoreoften	pharmacy	yes	yes	no	no	yes	no	no	no	no	no	no	yes	no	yes	2	noRMP	21-50men	sometimes	noRMPslast6months	shorter	less		strongagree	strongagree	strongagree	agree	strongagree	$30	yes	yes	25-34yrs
24	yes	enrolled	no		no		yes	result missing	yes	result missing
23	yes	enrolled	no		no		no		no		gay	yes	1-6monthsago	dontknow	twiceayear	dontknow	no_effect	SHC	no	no	yes	no	no	no	no	no	no	no	no	no	no	yes	yes	me_sexwithCMPs	6-10men	sometimes	never	shorter	less	muchmorecomfortable	strongagree	strongagree	strongagree	strongagree	strongagree	$15	yes	no	18-24yrs
25	yes	enrolled	no		no		no		no		gay	dontknow	1-4weeksago	dontknow	twiceayear	yes	yesmoreoften	SHC	yes	no	yes	no	yes	no	no	no	no	no	no	no	no	2	yes	monogamous	11-20men	always	always	longer	more	same	agree	agree	strongagree	strongagree	strongagree	$20	yes	no	25-34yrs
22	yes	enrolled	no		no		no		no		gay	no	nevertested	negative	nevertested	yes	no_effect	SHC	no	no	yes	no	no	no	no	no	no	no	no	no	no	2	yes	monogamous	one	never	sometimes	nevertested	same	muchlesscomfortable	strongagree	strongagree	strongagree	neither	agree	$50	yes	no	18-24yrs
32	yes	enrolled	no		no		no		no		gay	yes	1-6monthsago	negative	twiceayear	no	yesmoreoften	SHC	no	no	no	no	yes	yes	no	no	no	yes	yes	yes	yes	2	yes	RMPsexwithCMPs	2-5men	always	always	longer	muchless	muchmorecomfortable	neither	neither	disagree	strongagree	strongagree	nothing	yes	yes	25-34yrs
43	yes	enrolled	no		no		no		no		gay	yes	1-6monthsago	noRMP	<=3monthly	dontknow	yesmoreoften	home	no	no	yes	no	no	no	no	no	no	no	yes	no	no	yes	yes	both_sexwithCMPs	6-10men	always	always	longer	muchless	morecomfortable	strongagree	strongagree	strongagree	strongagree	strongagree	$15	yes	yes	35-44yrs
29	yes	enrolled	no		no		no		no		gay	yes	1-2yearsago	negative	onceayear	no	yesmoreoften	SHC	no	no	no	no	yes	no	no	no	no	no	no	no	no	2	yes	RMPsexwithCMPs	one	noCMPslast6months	noAIRlast6months	shorter	muchless		strongagree	strongagree	strongagree	strongagree	strongagree	nothing	yes	no	25-34yrs
52	yes	enrolled	no		no		no		no		gay	yes	1-6monthsago	noRMP	twiceayear	dontknow	yesmoreoften	SHC	no	yes	yes	no	no	no	no	no	no	no	no	no	no	yes	2	noRMP	2-5men	sometimes	sometimes	sametime	less	same	strongagree	strongagree	strongagree	strongagree	strongagree	nothing	yes	yes	>=45yrs
34	yes	enrolled	no		no		no		no		gay	yes		dontknow	twiceayear	yes	yesmoreoften	pharmacy	yes	no	no	no	no	no	no	no	no	no	no	no	no	yes	yes	both_sexwithCMPs	2-5men	always	always	longer	muchmore		strongagree	strongagree	strongagree	strongagree	strongagree	nothing	yes	yes	25-34yrs
26	yes	enrolled	no		no		no		no		bisexual	yes	1-6monthsago	dontknow	twiceayear	dontknow	yesmoreoften	pharmacy	no	no	no	no	yes	no	no	no	no	no	no	yes	no	yes	2	noRMP	2-5men	always	noRMPslast6months	sametime	less		strongagree	strongagree	strongagree	strongagree	strongagree	nothing	no	no	25-34yrs
28	yes	enrolled	no		no		no		no		gay	yes	7-12monthsago	noRMP	twiceayear	no	yesmoreoften	SHC	no	no	no	no	yes	yes	no	no	yes	yes	yes	yes	yes	yes	yes	severalRMPs	2-5men	always	sometimes	shorter	muchless	muchmorecomfortable	strongagree	strongagree	strongagree	strongagree	strongagree	$20	yes	no	25-34yrs
32	yes	enrolled	no		no		no		no		gay	yes	2-4yearsago	dontknow	<onceayear	dontknow	yesmoreoften	home	no	no	no	yes	no	no	no	no	no	no	no	no	no	2	yes	monogamous	none	always	always	shorter	muchless	same	strongagree	strongagree	strongagree	strongagree	strongagree	$20	yes	yes	25-34yrs
23	yes	enrolled	no		no		no		no		gay	yes	1-2yearsago	negative	twiceayear	no	yesmoreoften	SHC	yes	no	no	no	no	no	no	no	no	no	no	yes	no	yes	yes	severalRMPs	11-20men	sometimes	sometimes	sametime	muchless	muchmorecomfortable	strongagree	strongagree	strongagree	strongagree	strongagree	nothing	yes	no	18-24yrs
23	yes	enrolled	no		no		no		no		gay	yes	7-12monthsago	noRMP	onceayear	yes	yesmoreoften	home	no	yes	no	no	no	no	no	no	no	no	no	no	no	yes	2	noRMP	6-10men	always	noRMPslast6months	sametime	muchless	morecomfortable	strongagree	strongagree	strongagree	agree	agree	$15	yes	no	18-24yrs
30	yes	enrolled	no		no		no		no		bisexual	no	nevertested	noRMP	nevertested	no		SHC	no	no	no	no	no	no	yes	no	no	no	no	no	no	yes	2	noRMP	2-5men	sometimes	noRMPslast6months	nevertested	nevertested	morecomfortable	agree	agree	agree		strongagree	nothing	no	yes	25-34yrs
19	yes	enrolled	no		no		no		no		gay	yes	1-6monthsago	negative	<=3monthly	yes	yesmoreoften	SHC	yes	no	no	no	no	no	no	no	no	no	no	no	no	yes	yes	me_sexwithCMPs	11-20men	sometimes	never	shorter	same	same	strongagree	strongagree	strongagree	agree	strongagree	$15	yes	no	18-24yrs
26	yes	enrolled	no		no		no		no		gay	yes	1-6monthsago	negative	<=3monthly	no	no_effect	SHC	no	no	no	no	yes	no	no	no	no	no	no	no	no	yes	yes	me_sexwithCMPs	2-5men	sometimes	never	longer	same	morecomfortable	agree	agree	strongagree	strongagree	strongagree	$20	yes	no	25-34yrs
33	yes	enrolled	no		no		no		no		gay	yes	1-6monthsago	negative	<=3monthly	no	yesmoreoften	SHC	yes	yes	no	no	yes	no	no	no	no	no	no	yes	no	yes	yes	me_sexwithCMPs	6-10men	always	never	shorter	muchless	morecomfortable	agree	strongagree	strongagree	strongagree	strongagree	$15	yes	yes	25-34yrs
30	yes	enrolled	no		no		no		no		gay	yes	1-2yearsago	negative	twiceayear	no	yesmoreoften	SHC	no	no	yes	no	no	no	no	no	no	no	no	yes	yes	yes	yes	both_sexwithCMPs	2-5men	always	sometimes	sametime	less	same	agree	strongagree	strongagree	strongagree	strongagree	$20	yes	yes	25-34yrs
26	yes	enrolled	no		no		no		no		gay	yes	1-4weeksago	negative	twiceayear	dontknow	yesmoreoften	SHC	no	no	no	no	no	no	no	no	no	no	no	yes	no	yes	2	both_sexwithCMPs	6-10men	sometimes	noRMPslast6months	shorter	muchless	lesscomfortable	strongagree	strongagree	strongagree	neither	agree	$20	yes	no	25-34yrs
31	yes	enrolled	no		no		no		no		gay	yes	1-6monthsago	noRMP	<=3monthly	yes	yesmoreoften	SHC	no	no	no	no	yes	no	no	no	no	no	no	no	yes	yes	yes	both_sexwithCMPs	6-10men	always	always	longer	muchless	muchmorecomfortable	strongagree	strongagree	strongagree	strongagree	strongagree	nothing	yes	yes	25-34yrs
24	yes	enrolled	no		no		no		no		gay	yes	7-12monthsago	noRMP	onceayear	dontknow	yesmoreoften	SHC	yes	no	no	no	no	no	no	no	no	no	no	no	no	yes	2	noRMP	6-10men	sometimes	noRMPslast6months	sametime	same	morecomfortable	strongagree	strongagree	strongagree	strongagree	strongagree	$30	yes	no	18-24yrs
48	yes	enrolled	no		no		no		no		gay	yes	1-6monthsago	noRMP	<=3monthly	no	dontknow	SHC	no	yes	yes	yes	no	no	yes	no	no	no	no	yes	no	yes	2	noRMP	2-5men	always	always	shorter	less	lesscomfortable	agree	agree	agree	agree	agree	nothing	yes	yes	>=45yrs
	yes	enrolled	no		no		no		no		gay	yes	1-2yearsago	negative	<onceayear	dontknow	yesmoreoften	SHC	no	yes	no	no	no	no	no	no	no	yes	yes	no	yes	2	yes	monogamous	one	noCMPslast6months	never	sametime	muchless	muchmorecomfortable	agree	strongagree	strongagree	strongagree	strongagree	$20	yes
30	yes	enrolled	no		no		no		no		gay	yes	1-4weeksago	noRMP	twiceayear	no	yesmoreoften	SHC	no	yes	no	no	no	no	no	no	no	no	no	no	no	2	yes	noRMP	6-10men	always	always	shorter	less	morecomfortable	strongagree	strongagree	strongagree	strongagree	strongagree	nothing	yes	yes	25-34yrs
29	yes	enrolled	no		no		no		no		gay	yes	1-6monthsago	noRMP	twiceayear	no	dontknow	SHC	no	no	yes	no	no	no	no	no	no	no	no	no	no	yes	yes	severalRMPs	21-50men	always	always	longer	muchless	same	strongagree	strongagree	strongagree	neither	strongagree	$15	yes	no	25-34yrs
47	yes	enrolled	no		no		no		no		gay	yes	7-12monthsago	negative	twiceayear	no	yesmoreoften	SHC	no	yes	no	no	no	no	no	no	no	no	no	no	yes	yes	yes	both_sexwithCMPs	6-10men	always	sometimes	longer	muchless	same	agree	agree	agree	strongagree	agree	nothing	yes	yes	>=45yrs
30	yes	enrolled	no		no		no		no		gay	yes	1-6monthsago	negative	twiceayear	dontknow	yesmoreoften	SHC	no	yes	no	no	no	no	no	no	no	no	no	no	no	yes	yes	both_sexwithCMPs	2-5men	always	never	sametime	less	same	strongagree	strongagree	strongagree	agree	strongagree	nothing	yes	yes	25-34yrs
25	yes	enrolled	no		no		no		no		gay	yes	1-2yearsago	noRMP	onceayear	dontknow	yesmoreoften	SHC	no	no	no	no	yes	no	yes	no	no	no	no	no	yes	yes	2	noRMP	2-5men	sometimes	noRMPslast6months	sametime	less	lesscomfortable	agree	agree	agree	neither	agree	nothing	yes	no	25-34yrs
23	yes	enrolled	no		no		no		no		bisexual	yes	1-2yearsago	noRMP	onceayear	dontknow	yesmoreoften	gayvenue	no	no	no	no	yes	no	no	no	no	no	no	yes	no	yes	yes	severalRMPs	11-20men	sometimes	never	sametime	same	morecomfortable	strongagree	strongagree	strongagree	neither	strongagree	$15	no	no	18-24yrs
36	yes	enrolled	no		no		no		no		gay	yes	1-4weeksago	negative	<=3monthly	dontknow	yesmoreoften	home	no	yes	no	no	no	no	no	no	no	no	no	no	no	yes	yes	both_sexwithCMPs	6-10men	sometimes	never	longer	same	same	strongagree	strongagree	strongagree	strongagree	strongagree	$30	yes	yes	35-44yrs
24	yes	enrolled	no		no		no		no		gay	no	nevertested	positive	nevertested	dontknow	yesmoreoften	SHC	no	no	no	yes	no	no	no	no	no	no	no	no	no	yes	yes	severalRMPs	11-20men	always	sometimes	nevertested	nevertested	same	strongagree	strongagree	strongagree	neither	agree	nothing	yes	no	18-24yrs
31	yes	enrolled	no		no		no		no		gay	yes	7-12monthsago	negative	onceayear	no	yesmoreoften	SHC	no	no	no	no	no	no	no	no	no	no	no	no	yes	yes	2	noRMP	2-5men	always	sometimes	longer	less	muchmorecomfortable	agree	agree	agree	strongagree	strongagree	$30	yes	yes	25-34yrs
26	yes	enrolled	no		no		no		no		gay	yes	1-6monthsago	noRMP	<=3monthly	no	yesmoreoften	SHC	no	no	no	no	no	no	no	no	no	no	no	no	yes	yes	2	noRMP	21-50men	sometimes	noRMPslast6months	sametime	muchless		strongagree	strongagree	strongagree	strongagree	strongagree	$20	yes	no	25-34yrs
	yes	enrolled	no		no		yes	survey missing	yes	survey missing
	yes	enrolled	no		no		no		no		bisexual	yes	1-6monthsago	positive	<=3monthly	no	yesmoreoften	SHC	no	no	no	no	no	no	no	no	no	no	no	yes	yes	yes	yes	severalRMPs	11-20men	sometimes	sometimes	shorter	less	morecomfortable	strongagree	strongagree	strongagree	strongagree	strongagree	$20	no
30	yes	enrolled	no		no		no		no		gay	yes	1-6monthsago	positive	twiceayear	no	yesmoreoften	SHC	no	no	no	no	no	no	no	no	no	no	no	no	yes	2	yes	monogamous	11-20men	always	always	longer	muchless	lesscomfortable	strongagree	strongagree	strongagree	strongagree	strongagree	nothing	yes	yes	25-34yrs
25	yes	enrolled	no		no		no		no		gay	yes	1-6monthsago	negative	twiceayear	yes	yesmoreoften	SHC	no	yes	no	no	yes	no	no	no	no	no	no	no	no	yes	yes	both_sexwithCMPs	6-10men	always	always	sametime	muchless	muchmorecomfortable	strongagree	strongagree	strongagree	strongagree	strongagree	nothing	yes	no	25-34yrs
30	yes	enrolled	no		no		no		no		gay	yes	1-6monthsago	negative	<=3monthly	no	yesmoreoften	home	no	no	no	no	no	no	no	no	no	yes	yes	yes	no	yes	yes	both_sexwithCMPs	21-50men	sometimes	never	sametime	muchless	same	strongagree	strongagree	strongagree	strongagree	strongagree	$30	yes	yes	25-34yrs
30	yes	enrolled	no		no		no		no		gay	yes	1-2yearsago	negative	<onceayear	dontknow	dontknow	home	no	no	yes	no	yes	no	no	no	no	no	no	yes	no	yes	yes	both_sexwithCMPs	6-10men	always	never	sametime	same	morecomfortable	strongagree	strongagree	strongagree	strongagree	strongagree	nothing	yes	yes	25-34yrs
33	yes	enrolled	no		no		no		no		gay	yes	1-6monthsago	negative	<=3monthly	yes	yesmoreoften	SHC	yes	no	no	no	no	no	no	no	no	no	no	no	no	yes	yes	noRMP	21-50men	always	never	sametime	muchless	muchmorecomfortable	strongagree	strongagree	strongagree	neither	neither	nothing	yes	yes	25-34yrs
	yes	enrolled	no		no		no		no		gay	yes	1-2yearsago	negative	twiceayear	dontknow	no_effect	SHC	no	no	yes	no	no	no	no	no	no	no	no	no	no	yes	2	noRMP	2-5men	always	always	sametime	same		agree	agree	agree	neither	agree	nothing	yes
39	yes	enrolled	no		no		no		no		gay	yes	1-6monthsago	negative	twiceayear	no	yesmoreoften	GP	no	yes	yes	no	no	no	no	no	no	no	no	no	yes	yes	yes	both_sexwithCMPs	11-20men	always	sometimes	longer	same	same	strongagree	strongagree	strongagree	strongagree	strongagree	nothing	yes	yes	35-44yrs
26	yes	enrolled	no		no		no		no		gay	yes	7-12monthsago	noRMP	onceayear	yes	dontknow	SHC	yes	no	no	no	no	no	no	no	no	no	no	no	no	yes	2	noRMP	6-10men	always	noRMPslast6months	sametime	less	muchmorecomfortable	strongagree	strongagree	strongagree	strongagree	strongagree	$20	yes	no	25-34yrs
28	yes	enrolled	no		no		no		no		gay	yes	2-4yearsago	negative	<onceayear	no	yesmoreoften	SHC	no	no	no	no	no	no	no	no	no	no	no	no	yes	yes	yes	both_sexwithCMPs	11-20men	always	never	sametime	same	morecomfortable	strongagree	strongagree	strongagree	strongagree	strongagree	$50	yes	no	25-34yrs
18	yes	enrolled	no		no		no		no		gay	yes	1-6monthsago	noRMP	<=3monthly	no	no_effect	SHC	yes	no	no	no	no	no	no	no	no	no	no	no	no				2-5men	sometimes	noRMPslast6months	sametime	same	muchmorecomfortable	strongagree	strongagree	strongagree	neither	strongagree	nothing	yes	no	18-24yrs
30	yes	enrolled	no		no		no		no		gay	yes	1-6monthsago	noRMP	twiceayear	yes	yesmoreoften	home	no	no	yes	no	yes	yes	no	no	no	no	no	no	yes	yes	2	noRMP	6-10men	always	sometimes	shorter	muchless	morecomfortable	agree	strongagree	strongagree	agree	agree	$15	yes	yes	25-34yrs
25	yes	enrolled	no		no		no		no		gay	no	nevertested	dontknow	nevertested	dontknow	dontknow	SHC	no	yes	yes	no	no	no	no	no	no	no	no	no	no	2	yes	monogamous	one	noCMPslast6months	sometimes	nevertested	nevertested	same	strongagree	agree	agree	neither	agree	nothing	yes	no	25-34yrs
30	yes	enrolled	no		no		no		no		gay	yes	1-6monthsago	negative	<onceayear	dontknow	yesmoreoften	GP	yes	no	no	no	no	no	no	no	no	no	no	no	no	yes	2	noRMP	2-5men	always	always	longer	muchless	muchmorecomfortable	strongagree	strongagree	strongagree	strongagree	strongagree	$50	yes	yes	25-34yrs
34	yes	enrolled	no		no		no		no		gay	yes	1-6monthsago	noRMP	<=3monthly	dontknow	yesmoreoften	home	yes	no	no	no	no	no	no	no	no	no	no	no	no	yes	2	noRMP	2-5men	always	noRMPslast6months	shorter	muchless	muchmorecomfortable	agree	agree	agree	agree	agree	nothing	yes	yes	25-34yrs
41	yes	enrolled	no		no		no		no		gay	yes	1-6monthsago	negative	twiceayear	dontknow	dontknow	GP	no	yes	yes	no	no	no	no	no	no	no	no	no	no	yes	yes	both_sexwithCMPs	2-5men	always	always	longer	same	morecomfortable	strongagree	agree	agree	agree	agree	nothing	yes	yes	35-44yrs
26	yes	enrolled	no		no		no		no		gay	yes	1-2yearsago	noRMP	onceayear	no	yesmoreoften	SHC	yes	no	no	no	no	no	no	no	no	no	no	no	no	yes	2	noRMP	2-5men	always	always	shorter	muchless	muchmorecomfortable	strongagree	strongagree	strongagree	strongagree	strongagree	$20	yes	no	25-34yrs
31	yes	enrolled	no		no		no		no		gay	yes	7-12monthsago	negative	twiceayear	no	yesmoreoften	gayvenue	no	no	no	no	no	no	no	no	no	yes	yes	yes	yes				11-20men	always	sometimes	shorter	muchless	muchmorecomfortable	strongagree	strongagree	strongagree	strongagree	strongagree	nothing	yes	yes	25-34yrs
31	yes	enrolled	no		no		no		no		gay	yes	1-6monthsago	noRMP	twiceayear	no	yesmoreoften	SHC	no	no	no	no	no	no	no	no	no	no	no	no	yes	yes	yes	both_sexwithCMPs	6-10men	always	always	shorter	muchless	muchmorecomfortable	strongagree	strongagree	strongagree	strongagree	strongagree	$15	yes	yes	25-34yrs
34	yes	enrolled	no		no		no		no		gay	yes	1-6monthsago	noRMP	twiceayear	no	yesmoreoften	SHC	no	no	yes	no	no	no	no	no	no	no	no	no	yes	yes	2	noRMP	11-20men	sometimes	noAIRlast6months	longer	muchless	muchlesscomfortable	strongagree	strongagree	strongagree	strongagree	strongagree	$30	yes	yes	25-34yrs
43	yes	enrolled	no		no		no		no		gay	yes	1-6monthsago	negative	twiceayear	dontknow	no_effect	SHC	no	no	no	no	no	no	no	no	no	no	no	no	no	2	yes	both_sexwithCMPs	6-10men	sometimes	sometimes	shorter		lesscomfortable	disagree	agree	agree	agree	agree	$30	yes	yes	35-44yrs
38	yes	enrolled	no		no		no		no		gay	yes	1-6monthsago	noRMP	twiceayear	no	dontknow	home	no	yes	yes	no	no	no	no	no	no	no	no	no	no	yes	2	noRMP	21-50men	sometimes	noRMPslast6months	longer	same	same	strongagree	strongagree	strongagree	agree	agree	nothing	yes	yes	35-44yrs
23	yes	enrolled	no		no		no		no		gay	no	nevertested	noRMP	nevertested	no	yesmoreoften	pharmacy	yes	no	no	no	no	no	no	no	no	yes	no	yes	yes	yes	2	noRMP	2-5men	always	noRMPslast6months	nevertested	muchless	muchmorecomfortable	strongagree	strongagree	strongagree	strongagree	strongagree	$15	yes	no	18-24yrs
22	yes	enrolled	no		no		no		no		gay	yes	1-6monthsago	noRMP	twiceayear	no	yesmoreoften	SHC	no	no	no	no	no	no	no	no	no	no	no	yes	yes	yes	2	noRMP	11-20men	sometimes	noAIRlast6months	sametime	muchless	same	strongagree	strongagree	strongagree	strongagree	strongagree	$15	yes	no	18-24yrs
25	yes	enrolled	no		no		no		no		gay	yes	1-6monthsago	noRMP	<=3monthly	dontknow	yesmoreoften	SHC	yes	no	no	no	no	no	no	no	no	no	no	yes	yes	yes	2	noRMP	11-20men	always	noRMPslast6months	sametime	same	same	agree	strongagree	strongagree	neither	agree	$50	yes	no	25-34yrs
51	yes	enrolled	no		no		no		no		gay	yes	1-6monthsago	negative	twiceayear	dontknow	yesmoreoften	home	no	yes	no	no	no	no	no	no	no	no	no	no	no	yes	yes	both_sexwithCMPs	2-5men	always	noAIRlast6months	longer	more	lesscomfortable	strongagree	strongagree	neither	disagree	disagree	nothing	yes	yes	>=45yrs
22	yes	enrolled	no		no		no		no		gay	no	nevertested	noRMP	nevertested	yes	yesmoreoften	SHC	yes	no	no	no	yes	no	no	no	no	no	no	yes	no	yes	2	noRMP	2-5men	always	noRMPslast6months	nevertested	nevertested	morecomfortable	agree	agree	agree	neither	agree	nothing	yes	no	18-24yrs
25	yes	enrolled	no		no		no		no		gay	yes	1-6monthsago	noRMP	<=3monthly	yes	yesmoreoften	SHC	no	no	no	no	no	no	no	no	no	no	no	yes	no	yes	2	noRMP	2-5men	sometimes	sometimes	longer	same	lesscomfortable	agree	agree	agree	neither	agree	nothing	yes	no	25-34yrs
21	yes	enrolled	no		no		no		no		gay	yes	7-12monthsago	noRMP	twiceayear	no	yesmoreoften	SHC	no	no	no	no	yes	no	no	no	no	no	no	yes	yes	yes	2	noRMP	6-10men	sometimes	noRMPslast6months	sametime	less	morecomfortable	strongagree					nothing	yes	no	18-24yrs
38	yes	enrolled	no		no		no		no		gay	yes	2-4yearsago	noRMP	<onceayear	no	yesmoreoften	GP	no	no	no	no	no	yes	no	no	no	no	no	no	no	yes	2	noRMP	21-50men	sometimes	noRMPslast6months	shorter	muchless	same	agree	agree	agree	agree	agree	nothing	yes	yes	35-44yrs
42	yes	enrolled	no		no		no		no		gay	yes	1-2yearsago	dontknow	onceayear	dontknow	no_effect	SHC	no	no	no	no	yes	no	no	no	no	no	no	no	no	2	yes	monogamous	2-5men	sometimes	sometimes	nevertested	muchless	muchmorecomfortable	strongagree	strongagree	strongagree	strongagree	strongagree	nothing	yes	yes	35-44yrs
29	yes	enrolled	no		no		no		yes	reactive test	gay	yes	1-2yearsago	noRMP	onceayear	no	yesmoreoften	SHC	no	no	no	no	yes	no	no	no	no	no	no	no	no	yes	2	noRMP	6-10men	always	noRMPslast6months										yes	no	25-34yrs
27	yes	enrolled	no		no		no		no		gay	yes	1-2yearsago	dontknow	onceayear	dontknow	yesmoreoften	SHC	yes	no	no	no	yes	no	no	no	no	no	no	yes	yes	2	yes	monogamous	one	noCMPslast6months	always	longer	less	same	strongagree	strongagree	strongagree	strongagree	strongagree	$20	yes	no	25-34yrs
39	yes	enrolled	no		no		no		no		gay	yes	1-6monthsago	negative	<=3monthly	no	no_effect	SHC	no	yes	yes	no	no	no	no	no	no	no	no	no	no	2	yes	monogamous	one	noCMPslast6months	always	shorter	nevertested	muchmorecomfortable	strongagree	strongagree		neither		$50	yes	yes	35-44yrs
44	yes	enrolled	no		no		no		no		gay	yes	1-2yearsago	negative	onceayear	no	no_effect	SHC	no	yes	no	no	no	no	no	no	no	no	no	no	no	yes	yes	me_sexwithCMPs	2-5men	sometimes	never	shorter	muchless	morecomfortable	strongagree	strongagree	strongagree	strongagree	strongagree	$20	yes	yes	35-44yrs
20	yes	enrolled	no		no		no		no		gay	yes	1-6monthsago	dontknow	<=3monthly	no	yesmoreoften	SHC	yes	no	no	no	no	no	no	no	no	no	no	no	no	yes	2	noRMP	6-10men	sometimes	sometimes	sametime	muchless	morecomfortable	strongagree	strongagree	strongagree	strongagree	strongagree	nothing	yes	no	18-24yrs
24	yes	enrolled	no		no		no		no		gay	yes	7-12monthsago	noRMP	twiceayear	yes	dontknow		yes	yes	no	no	yes	no	no	no	no	no	no	yes	yes	yes	2	noRMP	6-10men	sometimes	noRMPslast6months	longer	muchmore	lesscomfortable	strongagree	strongagree	strongagree	neither	strongagree	nothing	yes	no	18-24yrs
29	yes	enrolled	no		no		no		no		gay	yes	1-6monthsago	noRMP	onceayear	no	yesmoreoften	SHC	yes	no	no	no	yes	no	no	no	no	yes	no	no	no	2	yes	monogamous	2-5men	sometimes	always	shorter	muchless	morecomfortable	strongagree	strongagree	strongagree	strongagree	strongagree	nothing	yes	no	25-34yrs
29	yes	enrolled	no		no		no		no		gay	yes	1-6monthsago	dontknow	twiceayear	dontknow	yesmoreoften	SHC	yes	no	no	no	no	no	no	no	no	no	no	no	no	yes	2		21-50men	sometimes	sometimes	sametime	same	morecomfortable	strongagree	strongagree	agree	neither	strongagree	nothing	yes	no	25-34yrs
25	yes	enrolled	no		no		no		no		gay	yes	7-12monthsago	negative	onceayear	no	yesmoreoften	SHC	no	no	no	no	yes	no	no	no	no	no	no	no	yes	2	yes	monogamous	21-50men	always	always	longer	less	same	agree	agree	agree	neither	strongagree	nothing	yes	no	25-34yrs
22	yes	enrolled	no		no		no		no		gay	yes	1-6monthsago	dontknow	<=3monthly	dontknow	yesmoreoften	SHC	no	no	no	no	no	no	no	no	no	no	no	no	yes	yes	yes	both_sexwithCMPs	21-50men	always	always	sametime	same		strongagree	strongagree	strongagree	strongagree	strongagree	nothing	yes	no	18-24yrs
30	yes	enrolled	no		no		no		no		gay	yes	1-6monthsago	noRMP	twiceayear	no	no_effect	SHC	no	yes	no	no	no	no	no	no	no	no	no	no	no	2	2	noRMP	2-5men	always	always	sametime	same	same	strongagree	strongagree	strongagree	strongagree	strongagree	$20	yes	yes	25-34yrs
53	yes	enrolled	no		no		no		no		gay	yes	1-6monthsago	negative	twiceayear	no	no_effect	SHC	no	yes	yes	no	no	no	no	no	no	no	no	no	no	yes	yes	both_sexwithCMPs	2-5men	sometimes	never	longer	same	same	strongagree	strongagree	strongagree	agree	strongagree	$50	yes	yes	>=45yrs
34	yes	enrolled	no		no		no		no		gay	yes	1-6monthsago	positive	twiceayear	no	yesmoreoften	SHC	no	no	no	no	no	no	no	no	no	no	no	no	no	yes	yes	monogamous	one	always	always	shorter	muchless	morecomfortable	strongagree	strongagree	strongagree	strongdisagree	agree	$20	yes	yes	25-34yrs
38	yes	enrolled	no		no		no		no		gay	yes	>4yearsago	dontknow	<onceayear	no	no_effect	SHC	no	no	yes	no	no	no	no	no	no	no	no	no	no	2	yes	both_sexwithCMPs	2-5men	noAIClast6months	never	sametime	same	same	strongagree	strongagree	strongagree	strongagree	strongagree	$30	yes	yes	35-44yrs
47	yes	enrolled	no		no		no		no		gay	yes	1-6monthsago	noRMP	onceayear	dontknow	yesmoreoften	SHC	yes	yes	yes	no	no	no	no	no	no	no	no	yes	yes	yes	2	noRMP	11-20men	sometimes	always	sametime	less	muchlesscomfortable	agree	agree	agree	strongagree	strongagree		yes	yes	>=45yrs
44	yes	enrolled	no		no		no		no		gay	yes	1-2yearsago	noRMP	onceayear	no	dontknow	SHC	no	no	no	no	no	no	no	no	no	no	no	no	yes	yes	2	noRMP	11-20men	always	noRMPslast6months	shorter	muchless	morecomfortable	strongagree	strongagree	strongagree	strongagree	strongagree	$15	yes	yes	35-44yrs
37	yes	enrolled	no		no		no		no		gay	yes	1-6monthsago	noRMP	twiceayear	no	yesmoreoften	SHC	no	no	no	no	no	no	no	no	no	no	no	yes	no	yes	2	noRMP	6-10men	sometimes	always	longer	less	morecomfortable	strongagree	strongagree	strongagree	strongagree	strongagree	$20	yes	yes	35-44yrs
22	yes	enrolled	no		no		no		no		gay	yes	1-6monthsago	dontknow	<=3monthly	yes	yesmoreoften	SHC	yes	no	no	no	no	no	no	no	no	no	no	no	no	2	yes	both_sexwithCMPs	2-5men	always	always	shorter	muchless	same	strongagree	strongagree	strongagree	agree	strongagree	$15	yes	no	18-24yrs
32	yes	enrolled	no		no		no		no		bisexual	yes	1-6monthsago	noRMP	<onceayear	no	dontknow	SHC	no	no	yes	no	no	no	no	no	no	no	no	no	no	yes	yes	both_sexwithCMPs	6-10men	never	always	shorter	muchless	morecomfortable	strongagree	strongagree	strongagree	neither	strongagree	nothing	no	yes	25-34yrs
27	yes	enrolled	no		no		no		no		gay	yes	1-6monthsago	negative	twiceayear	yes	yesmoreoften	SHC	yes	no	no	no	no	no	no	no	no	no	no	yes	no	2	yes	monogamous	11-20men	always	always	shorter	muchless	morecomfortable	strongagree	strongagree	strongagree	strongagree	strongagree	nothing	yes	no	25-34yrs
36	yes	enrolled	no		no		no		no		gay	no	1-6monthsago	negative	<=3monthly	dontknow	yesmoreoften	SHC	no	no	no	no	no	no	no	no	no	no	no	no	no	yes	yes	both_sexwithCMPs	2-5men	always	sometimes	shorter	more	muchmorecomfortable	neither	strongagree	strongagree	strongagree	strongagree	nothing	yes	yes	35-44yrs
23	yes	enrolled	no		no		no		no		gay	yes	1-6monthsago	dontknow	<=3monthly	no	no_effect	SHC	no	yes	yes	no	no	no	no	no	no	no	no	no	no	yes	yes	me_sexwithCMPs	6-10men	always	always	longer	less	morecomfortable	strongagree	strongagree	strongagree	neither	neither	nothing	yes	no	18-24yrs
48	yes	enrolled	no		no		no		no		gay	yes	1-6monthsago	noRMP	twiceayear	no	dontknow	SHC	yes	no	no	no	no	no	no	no	no	no	no	yes	no	yes	2	noRMP	21-50men	always	always	sametime	same	muchmorecomfortable	agree	agree	agree	strongagree	agree	nothing	yes	yes	>=45yrs
45	yes	enrolled	no		no		no		no		gay	yes	1-6monthsago	negative	onceayear	no	yesmoreoften	SHC	yes	no	no	no	no	no	no	no	no	no	no	no	no	yes	yes	both_sexwithCMPs	6-10men	always	sometimes	sametime	same	morecomfortable	strongagree	strongagree	strongagree	strongagree	strongagree	nothing	yes	yes	>=45yrs
22	yes	enrolled	no		no		no		no		gay	yes	1-2yearsago	noRMP	<onceayear	dontknow	no_effect	pharmacy	no	no	yes	no	yes	no	no	no	no	no	no	yes	yes	yes	2	noRMP	2-5men	noAIClast6months	noRMPslast6months	sametime	less	same	strongagree	strongagree	strongagree	strongagree	strongagree	$20	yes	no	18-24yrs
31	yes	enrolled	no		no		no		no		gay	yes	7-12monthsago	negative	twiceayear	no	yesmoreoften	SHC	no	no	no	no	yes	no	no	no	no	no	no	no	no	yes	yes	both_sexwithCMPs	21-50men	always	sometimes	shorter	same	morecomfortable	strongagree	strongagree	strongagree	strongagree	strongagree	nothing	yes	yes	25-34yrs
24	yes	enrolled	no		no		no		no		gay	yes	1-6monthsago	negative	<=3monthly	yes	yesmoreoften	SHC	no	no	no	no	no	no	no	no	no	no	no	yes	no	2	yes	me_sexwithCMPs	2-5men	always	sometimes	longer	less	same	strongagree	strongagree	strongagree	strongagree	strongagree	$20	yes	no	18-24yrs
25	yes	enrolled	no		no		no		no		gay	yes	1-6monthsago	noRMP	onceayear	dontknow	yesmoreoften	home	no	yes	yes	no	no	no	no	no	no	no	no	no	no	yes	2	noRMP	2-5men	always	always	sametime	less		strongagree	strongagree	strongagree	neither	agree	$15	yes	no	25-34yrs
33	yes	enrolled	no		no		no		yes	reactive test	gay	yes	1-2yearsago	negative	onceayear	no	yesmoreoften	SHC	yes	no	no	no	no	no	no	no	no	no	no	yes	no	yes	2		6-10men	sometimes	sometimes	longer	more		strongagree	strongagree	strongagree	strongagree	strongagree	nothing	yes	yes	25-34yrs
38	yes	enrolled	no		no		no		no		gay	yes	2-4yearsago	noRMP	<onceayear	yes	yesmoreoften	ACON	yes	no	no	no	yes	yes	no	no	no	no	no	yes	no	yes	2	noRMP	11-20men	always	noRMPslast6months	shorter	less	same	agree	agree	agree	neither	neither	$20	yes	yes	35-44yrs
27	yes	enrolled	no		no		no		no		gay	no	nevertested	dontknow	nevertested	yes	yesmoreoften	SHC	yes	no	no	no	no	no	no	no	no	no	no	no	no	2	2	monogamous	none	sometimes	never	nevertested	nevertested	same	strongagree	strongagree	strongagree	neither	strongagree	nothing	yes	no	25-34yrs
28	yes	enrolled	no		no		no		no		gay	yes	7-12monthsago	noRMP	twiceayear	no	yesmoreoften	SHC	no	no	no	no	no	no	no	no	no	no	no	no	yes	yes	yes	severalRMPs	11-20men	sometimes	sometimes	sametime	muchless	morecomfortable	strongagree	strongagree	strongagree	strongagree	strongagree	nothing	yes	no	25-34yrs
19	yes	enrolled	no		no		no		no		gay	yes	7-12monthsago	noRMP	twiceayear	dontknow	no_effect	SHC	yes	no	no	no	no	no	no	no	no	no	no	no	no	yes	2	noRMP	2-5men	sometimes	noRMPslast6months	longer	same		neither	neither	neither	neither	neither	nothing	yes	no	18-24yrs
32	yes	enrolled	no		no		no		no		gay	yes	1-6monthsago	positive	twiceayear	no	no_effect	SHC	no	yes	yes	no	no	no	no	no	no	no	no	no	no	2	yes	RMPsexwithCMPs	one	always	sometimes	longer	same	morecomfortable	strongagree	strongagree	strongagree	strongagree	strongagree	nothing	yes	yes	25-34yrs
33	yes	enrolled	no		no		no		no		gay	yes	1-2yearsago	noRMP	onceayear	no	dontknow	SHC	no	yes	yes	no	no	no	no	no	no	no	no	no	no	yes	2	noRMP	2-5men	sometimes	never	shorter	same	morecomfortable	agree	agree	strongagree	neither	strongagree	nothing	yes	yes	25-34yrs
27	yes	enrolled	no		no		no		no		gay	yes	7-12monthsago	dontknow	twiceayear	no	dontknow	SHC	no	no	no	no	no	no	no	no	no	no	no	no	no	yes	yes	monogamous	2-5men	always	always	sametime	same		strongagree	strongagree	strongagree	strongagree	strongagree	$20	yes	no	25-34yrs
23	yes	enrolled	no		no		no		no		gay	yes	1-6monthsago	noRMP	twiceayear	no	yesmoreoften	SHC	no	no	no	no	no	no	no	no	no	no	no	yes	no	2	2	noRMP	6-10men	always	never	shorter	less	morecomfortable	strongagree	strongagree	strongagree	strongagree	strongagree	nothing	yes	no	18-24yrs
24	yes	enrolled	no		no		no		no		gay	yes	1-6monthsago	noRMP	<=3monthly	no	yesmoreoften	SHC	yes	no	no	no	no	no	no	no	no	no	no	no	no	yes	2	noRMP	2-5men	always	noRMPslast6months	shorter	muchless		strongagree	strongagree	strongagree	strongagree	strongagree	$20	yes	no	18-24yrs
32	yes	enrolled	no		no		no		no		gay	yes	1-6monthsago	negative	twiceayear	yes	yesmoreoften	GP	no	yes	yes	no	yes	no	no	no	no	no	no	no	yes	yes	yes	both_sexwithCMPs	21-50men	sometimes	never	longer	less	morecomfortable	strongagree	strongagree	strongagree	strongagree	strongagree	$15	yes	yes	25-34yrs
27	yes	enrolled	no		no		no		no		gay	yes	1-6monthsago	negative	<=3monthly	dontknow	yesmoreoften	SHC	no	no	no	no	yes	no	no	no	no	no	no	no	yes	yes	yes	both_sexwithCMPs	11-20men	always	always	longer	less	same	strongagree	strongagree	strongagree	strongagree	strongagree	$20	yes	no	25-34yrs
32	yes	enrolled	no		no		no		no		gay	yes	1-6monthsago	negative	twiceayear	no	no_effect	SHC	no	yes	no	no	no	no	no	no	no	no	no	no	no	2	yes	monogamous	none	noCMPslast6months	never	longer	same	same	strongagree	strongagree	strongagree	neither	strongagree	nothing	yes	yes	25-34yrs
30	yes	enrolled	no		no		no		no		gay	yes	1-2yearsago	noRMP	onceayear	no	yesmoreoften	SHC	no	no	no	no	no	no	no	no	no	no	no	yes	yes	yes	2		6-10men	always	noRMPslast6months	shorter	muchless	morecomfortable	strongagree	strongagree	strongagree	strongagree	strongagree	$20	yes	yes	25-34yrs
31	yes	enrolled	no		no		no		no		gay	yes	7-12monthsago	negative	twiceayear	no	yesmoreoften	GP	yes	no	no	no	no	no	no	no	no	no	no	no	no	2	yes	monogamous	one	noCMPslast6months	never	shorter	muchless	muchmorecomfortable	strongagree	strongagree	strongagree	strongagree	strongagree	nothing	yes	yes	25-34yrs
24	yes	enrolled	no		no		no		no		gay	yes	1-6monthsago	negative	twiceayear	no	yesmoreoften	pharmacy	no	yes	yes	no	no	no	no	no	no	no	no	yes	yes	yes	yes	severalRMPs	11-20men	sometimes	sometimes	sametime	less	muchmorecomfortable	agree	agree	agree	agree	agree	$15	yes	no	18-24yrs
29	yes	enrolled	no		no		no		no		gay	yes	1-2yearsago	negative	onceayear	no	yesmoreoften	home	yes	no	no	no	yes	no	no	no	no	no	no	yes	no	2	yes	monogamous	6-10men	always	always	shorter	more	morecomfortable	strongagree	strongagree	strongagree	strongagree	strongagree	$50	yes	no	25-34yrs
30	yes	enrolled	no		no		no		no		gay	yes	1-6monthsago	noRMP	<=3monthly	no	yesmoreoften	SHC	no	no	no	no	no	no	no	no	no	no	yes	yes	no	yes	2	noRMP	11-20men	sometimes	noRMPslast6months	sametime	same	morecomfortable	strongagree	strongagree	strongagree	strongagree	strongagree	$15	yes	yes	25-34yrs
38	yes	enrolled	no		no		no		no		gay	yes	1-6monthsago	noRMP	<=3monthly	no	yesmoreoften	SHC	no	no	yes	no	no	no	no	no	no	no	no	no	no	yes	2		2-5men	always	noRMPslast6months	sametime	less	morecomfortable	agree	strongagree	strongagree	agree	strongagree	nothing	yes	yes	35-44yrs
45	yes	enrolled	no		no		no		no		hetero	yes	1-6monthsago	noRMP	<onceayear	dontknow	dontknow	GP	yes	no	no	no	no	no	no	no	no	no	no	yes	no	2	2	noRMP	2-5men	always	noRMPslast6months	longer	muchmore	muchmorecomfortable	agree	agree	agree	neither	neither	$20	no	yes	>=45yrs
23	yes	enrolled	no		no		no		no		gay	yes	1-6monthsago	noRMP	twiceayear	yes	yesmoreoften	SHC	yes	no	no	no	no	no	no	no	no	no	no	no	no	2	2	noRMP	2-5men	sometimes	sometimes	longer	less	same	agree	agree	strongagree	neither	agree	nothing	yes	no	18-24yrs
29	yes	enrolled	no		no		no		no		gay	yes	1-6monthsago	negative	<=3monthly	no	yesmoreoften	SHC	no	yes	no	no	no	no	no	no	no	no	no	no	no	yes	yes	both_sexwithCMPs	6-10men	always	never	shorter	same	same	strongagree	strongagree	strongagree	neither	strongagree	$30	yes	no	25-34yrs
35	yes	enrolled	no		no		no		no		gay	yes	1-2yearsago	noRMP	onceayear	yes	yesmoreoften	SHC	yes	no	no	no	no	no	no	no	no	no	no	no	no	yes	yes	severalRMPs	2-5men	sometimes	sometimes	sametime	more	morecomfortable	strongagree	agree	agree	neither	agree	nothing	yes	yes	35-44yrs
26	yes	enrolled	no		no		no		no		gay	yes	1-6monthsago	dontknow	twiceayear	dontknow	yesmoreoften	SHC	no	no	no	yes	no	no	yes	no	no	no	no	no	no	2	yes	RMPsexwithCMPs	2-5men	always	sometimes	shorter	muchless	muchmorecomfortable	strongagree	strongagree	strongagree	strongagree	strongagree	nothing	yes	no	25-34yrs
43	yes	enrolled	no		no		no		no		gay	yes	1-2yearsago	negative	onceayear	no	dontknow	home	no	no	yes	yes	yes	yes	yes	no	no	yes	yes	yes	yes	2	yes	monogamous	2-5men	always	sometimes	shorter	muchless	same	strongagree	strongagree	strongagree	strongagree	strongagree	$20	yes	yes	35-44yrs
25	yes	enrolled	no		no		no		no		gay	yes	1-6monthsago	noRMP	twiceayear	dontknow	dontknow	SHC	yes	no	no	no	no	no	no	no	no	no	no	no	no	2	2	noRMP	11-20men	sometimes	noRMPslast6months	longer	less	same	agree	agree	agree	agree	agree	nothing	yes	no	25-34yrs
22	yes	enrolled	no		no		no		no		gay	yes	1-6monthsago	noRMP	<=3monthly	no	yesmoreoften	SHC	no	yes	yes	no	no	no	no	no	no	no	no	no	no	yes	2	noRMP	2-5men	sometimes	noRMPslast6months	sametime	muchless	muchmorecomfortable	agree	strongagree	strongagree	strongagree	strongagree	$30	yes	no	18-24yrs
41	yes	enrolled	no		no		no		no		gay	yes	1-6monthsago	negative	twiceayear	no	yesmoreoften	SHC	no	no	no	no	no	no	no	no	no	no	yes	no	no	yes	yes	both_sexwithCMPs	>50men	always	always	sametime	muchless	muchmorecomfortable	strongagree	strongagree	agree	agree	strongagree	$20	yes	yes	35-44yrs
41	yes	enrolled	no		no		no		no		gay	yes	1-6monthsago	negative	twiceayear	no	yesmoreoften	pharmacy	no	yes	yes	no	no	no	no	no	no	no	no	yes	yes	2	yes	monogamous	2-5men	always	always	sametime	muchless	morecomfortable	strongagree	strongagree	strongagree	strongagree	strongagree	nothing	yes	yes	35-44yrs
29	yes	enrolled	no		no		no		no		gay	yes	1-2yearsago	dontknow	onceayear	no	yesmoreoften	SHC	no	no	no	no	no	no	no	no	no	no	yes	no	no	2	yes	monogamous	2-5men	sometimes	never	shorter	muchless	muchmorecomfortable	agree	strongagree	strongagree	neither	agree	$20	yes	no	25-34yrs
24	yes	enrolled	no		no		no		no		bisexual	yes	1-6monthsago	negative	<=3monthly	no	yesmoreoften	SHC	no	no	yes	no	no	no	no	no	no	no	no	no	no	2	2	noRMP	2-5men	always	always	sametime	less	muchmorecomfortable	strongagree	strongagree	strongagree	strongagree	strongagree	$30	no	no	18-24yrs
23	yes	enrolled	no		no		no		no		gay	yes	2-4yearsago	negative	<onceayear	no	yesmoreoften	home	no	no	no	no	yes	no	no	no	no	no	no	no	no	yes	yes	noRMP		noAIClast6months	sometimes	longer	less	muchmorecomfortable	strongagree	strongagree	strongagree	strongagree	strongagree	$50	yes	no	18-24yrs
24	yes	enrolled	no		no		no		no		gay	yes	1-6monthsago	negative	onceayear	no	yesmoreoften	pharmacy	no	yes	yes	no	no	no	no	no	no	no	no	no	no	yes	yes	both_sexwithCMPs	21-50men	always	never	sametime	less	muchmorecomfortable	agree	strongagree	agree	strongagree	strongagree	nothing	yes	no	18-24yrs
26	yes	enrolled	no		no		no		no		gay	yes	1-2yearsago	negative	onceayear	no	yesmoreoften	SHC	no	no	no	no	no	no	no	no	no	no	no	yes	yes	2	yes	monogamous	2-5men	always	never	shorter	muchless	same	agree	agree	agree	agree	agree	$20	yes	no	25-34yrs
20	yes	enrolled	no		no		no		no		gay	yes	1-6monthsago	positive	twiceayear	dontknow	yesmoreoften	SHC	yes	no	yes	no	no	no	no	no	no	no	no	yes	yes	yes	yes	me_sexwithCMPs	6-10men	sometimes	always	longer	same	morecomfortable	agree	neither	agree	neither	neither	nothing	yes	no	18-24yrs
29	yes	enrolled	no		no		no		no		gay	yes	1-2yearsago	dontknow	<onceayear	no	yesmoreoften	SHC	yes	no	no	no	no	no	no	no	no	no	yes	yes	no	yes	yes	both_sexwithCMPs	6-10men	sometimes	never	longer	more	same	strongagree	strongagree	strongagree	strongagree	strongagree	nothing	yes	no	25-34yrs
40	yes	enrolled	no		no		no		no		bisexual	yes	2-4yearsago	noRMP	<onceayear	dontknow	yesmoreoften	home	no	no	no	no	no	no	no	no	no	no	no	yes	no	yes	2	noRMP	2-5men	sometimes	noRMPslast6months	sametime	less	morecomfortable	agree	agree	agree	agree	agree	$15	no	yes	35-44yrs
29	yes	enrolled	no		no		no		no		gay	yes	7-12monthsago	noRMP	twiceayear	no	yesmoreoften	SHC	no	no	no	no	no	no	no	no	no	no	no	no	yes	yes	2	noRMP	2-5men	sometimes	noRMPslast6months	sametime	muchless	morecomfortable	strongagree	strongagree	strongagree	strongagree	strongagree	$20	yes	no	25-34yrs
29	yes	enrolled	no		no		no		no		bisexual	yes	7-12monthsago	noRMP	onceayear	no	yesmoreoften	SHC	no	no	no	no	yes	no	no	no	no	no	no	no	no	yes	yes	both_sexwithCMPs	6-10men	always	always	shorter	muchless	same	strongagree	strongagree	strongagree	neither	strongagree	$50	no	no	25-34yrs
32	yes	enrolled	no		no		no		no		bisexual	yes	7-12monthsago	noRMP	onceayear	no	yesmoreoften	home	no	no	no	no	yes	no	no	no	no	no	no	no	no	yes	yes	both_sexwithCMPs	6-10men	always	always	shorter	muchless		strongagree	strongagree	strongagree	strongagree	strongagree	$20	no	yes	25-34yrs
39	yes	enrolled	no		no		no		no		gay	yes	1-2yearsago	noRMP	<onceayear	dontknow	no_effect	SHC	no	no	no	no	no	no	no	no	no	no	no	yes	no				11-20men	always	always	sametime	muchless	same	agree	agree	agree	agree	agree	$15	yes	yes	35-44yrs
32	yes	enrolled	no		no		no		no		gay	yes	1-6monthsago	noRMP	onceayear	no	yesmoreoften	GP	no	no	no	no	yes	no	no	no	no	no	yes	yes	yes	2	2	noRMP	2-5men	noAIClast6months	noRMPslast6months	shorter	muchless	muchmorecomfortable	strongagree	strongagree	strongagree	strongagree	strongagree	$20	yes	yes	25-34yrs
21	yes	enrolled	no		no		no		no		gay	yes	1-6monthsago	negative	twiceayear	no	yesmoreoften	SHC	no	yes	yes	no	no	no	no	no	no	no	no	no	no				one	sometimes	sometimes	longer	less	same	strongagree	strongagree	agree	neither	agree	$15	yes	no	18-24yrs
32	yes	enrolled	no		no		no		no		gay	yes	1-6monthsago	noRMP	twiceayear	no	yesmoreoften	SHC	no	no	no	no	yes	no	no	no	no	no	no	no	no	2	yes	noRMP	2-5men	always	sometimes	shorter	muchless	same	strongagree	strongagree	strongagree	strongagree	strongagree	nothing	yes	yes	25-34yrs
22	yes	enrolled	no		no		no		no		gay	yes	7-12monthsago	noRMP	twiceayear	yes	yesmoreoften	SHC	no	yes	no	no	no	no	no	no	no	no	no	no	no	yes	2	noRMP	2-5men	sometimes	sometimes	longer	same	morecomfortable	neither	agree	agree	neither	agree	nothing	yes	no	18-24yrs
21	yes	enrolled	no		no		no		no		bisexual	yes	1-6monthsago	dontknow	<=3monthly	yes	no_effect	SHC	yes	no	no	no	no	no	no	no	no	no	no	yes	yes	2	yes	both_sexwithCMPs	2-5men	always	sometimes	longer	more	muchmorecomfortable	strongagree	strongagree	strongagree	agree	agree	nothing	no	no	18-24yrs
30	yes	enrolled	no		no		no		no		gay	yes	1-6monthsago	noRMP	twiceayear	no	yesmoreoften	SHC	no	no	no	no	no	no	no	no	no	no	no	yes	no	yes	2	noRMP	2-5men	always	always	shorter	more	lesscomfortable	agree	agree	agree	agree	agree	$15	yes	yes	25-34yrs
26	yes	enrolled	no		no		no		no		gay	yes	1-6monthsago	noRMP	<=3monthly	dontknow	no_effect	SHC	no	yes	yes	no	yes	no	no	no	no	no	no	no	yes	yes	2	noRMP	21-50men	always	noRMPslast6months	longer	same	same	strongagree	strongagree	strongagree	strongagree	strongagree	$30	yes	no	25-34yrs
20	yes	enrolled	no		no		no		no		gay	yes	1-6monthsago	noRMP	<=3monthly	dontknow	dontknow	gayvenue	no	yes	no	no	yes	no	no	no	no	no	no	no	yes	yes	2	noRMP	11-20men	sometimes	never	longer	same	lesscomfortable	strongagree	strongagree	strongagree	strongdisagree	strongagree	nothing	yes	no	18-24yrs
25	yes	enrolled	no		no		no		no		gay	yes	1-6monthsago	noRMP	twiceayear	yes	yesmoreoften	SHC	no	no	yes	no	no	no	no	no	no	no	no	no	no	yes	2	noRMP	6-10men	sometimes	always	sametime	same	same	strongagree	strongagree	strongagree	neither	strongagree	$20	yes	no	25-34yrs
25	yes	enrolled	no		no		no		no		bisexual	yes	1-6monthsago	negative	twiceayear	yes	dontknow	pharmacy	no	yes	no	no	no	no	no	no	no	no	no	no	no	2	yes	monogamous	one	sometimes	sometimes	sametime	muchless	same	agree	strongagree	strongagree	agree	agree	$15	no	no	25-34yrs
18	yes	enrolled	no		no		no		no		gay	yes	1-6monthsago	negative	twiceayear	yes	no_effect	SHC	no	no	no	no	no	no	no	no	no	no	no	yes	yes	2	yes	monogamous	one	noCMPslast6months	sometimes	longer	less	same	agree	agree	agree	agree	agree	$20	yes	no	18-24yrs
36	yes	enrolled	no		no		no		no		gay	yes	1-6monthsago	negative	onceayear	no	yesmoreoften	SHC	yes	no	no	no	no	no	no	no	no	no	no	no	no	yes	yes	me_sexwithCMPs	21-50men	always	never	longer	same	same	strongagree	strongagree	strongagree	neither	neither	nothing	yes	yes	35-44yrs
31	yes	enrolled	no		no		no		no		gay	yes	1-2yearsago	noRMP	onceayear	no	yesmoreoften	SHC	no	no	no	no	no	yes	yes	no	no	no	no	no	yes	2	2	noRMP	2-5men	always	noRMPslast6months	shorter	muchless	muchmorecomfortable	strongagree	strongagree	strongagree	strongagree	strongagree	$20	yes	yes	25-34yrs
[truncated: 29 more columns]
